# Supplementary material for: The Dark Side of Social Media: Content Effects on the Relationship Between Materialism and Consumption Behaviors
Source: Front Psychol. 2022 Apr 28;13:870614. doi: 10.3389/fpsyg.2022.870614 (PMC9096894; doi:10.3389/fpsyg.2022.870614)
Supplement: Supplementary file 1 [file Data_Sheet_1.xlsx]

## Sheet: 1
Whichofthefollowingsocialmediaplatformsdoyouregularlyuse	Whichdevicedoyoucommonlyusewhenaccessingsocialmediaplatforms	HowlonghaveyoubeenonFacebook	HowlonghaveyoubeenonInstagram	HowmanydaysperweekdoyouaccessFacebook	HowmanydaysperweekdoyouaccessInstagram	HowmuchtimeperdaydoyouspendonFacebook	HowmuchtimeperdaydoyouspendonInstagram	HowmanyfriendsdoyouhaveonFacebook	HowmanyfollowersdoyouhaveonInstagram	M1	M2	M3	M4	M5	M6	M7	M8	M9	M10	M11	M12	M12B	M14	M15	M16	M16B	M18	M19	M20	M21	M22	M22B	A1	A2	A3	A4	A5	A6	A7	A8	A9	B1	B2	B3	B4	B5	B6	B7	B8
Instagram	Smartphones	5	5	1	5	1	2	5	3	1	1	2	2	1	2	2	2	2	1	1	2	1	2	1	2	1	1	2	1	2	1	1	1	2	2	2	1	1	1	2	2	3	3	2	2	2	2	3	3
Youtube	Smartphones	5	5	5	5	4	4	5	4	1	2	2	1	2	1	1	2	2	2	2	2	1	1	2	2	1	1	2	1	2	1	2	2	1	2	1	1	1	1	1	2	1	2	1	1	3	1	2	3
Youtube	Smartphones	5	5	4	5	5	5	5	5	1	1	2	2	1	1	2	1	2	1	2	2	2	2	1	1	1	2	2	2	2	1	1	1	1	2	1	1	1	1	2	2	2	1	3	1	3	2	1	1
Line	Smartphones	5	2	3	5	2	5	5	4	1	1	1	2	1	1	1	2	1	2	2	1	1	2	2	2	2	2	1	2	2	2	1	1	1	1	1	1	2	1	2	1	1	3	3	3	1	2	3	1
Line	Tablets	5	4	5	5	5	3	2	3	1	2	2	1	1	2	1	1	2	1	2	1	2	1	1	2	2	1	2	2	2	1	1	2	2	2	2	1	1	2	1	2	1	1	3	3	1	1	2	1
Line	Tablets	5	4	5	5	5	3	2	3	2	2	1	1	1	1	2	2	1	2	1	2	1	2	1	1	1	2	2	2	2	1	2	2	1	1	2	1	2	2	2	1	2	1	1	3	1	3	2	3
Instagram	Computers	5	5	5	5	4	4	5	5	1	1	2	1	2	1	1	2	1	1	1	2	2	1	1	1	2	1	2	2	1	1	1	1	2	1	1	1	2	2	2	2	3	3	3	2	2	3	3	2
TikTok	Smartphones	5	5	4	5	4	5	5	5	1	1	2	1	2	1	1	2	2	1	1	1	1	2	2	2	2	2	1	1	1	2	2	1	2	1	2	2	1	2	1	2	2	2	3	1	1	3	3	3
Line	Smartphones	5	5	5	5	5	5	5	5	2	2	2	2	1	1	1	1	2	2	2	1	1	1	1	2	2	1	1	2	2	2	1	2	1	1	1	2	1	1	2	2	1	3	3	3	3	2	1	2
Facebook	Smartphones	5	5	5	5	5	5	5	5	1	1	2	2	2	1	2	1	1	2	1	1	2	2	2	1	1	2	2	1	1	2	2	1	1	2	2	1	2	2	2	2	2	2	3	3	2	3	2	2
Facebook	Smartphones	5	5	5	5	5	4	5	5	2	2	2	1	2	1	1	1	1	1	1	1	1	1	2	2	2	2	2	2	2	1	1	2	2	1	1	2	2	1	1	1	1	1	1	1	3	3	3	2
Whatsapp	Smartphones	5	5	5	5	5	5	5	5	2	1	1	2	1	2	2	2	1	1	2	2	2	1	1	2	2	1	1	2	1	2	2	1	1	2	1	2	2	2	1	2	1	3	1	3	1	1	3	3
Facebook	Smartphones	5	5	4	3	5	4	5	5	2	2	1	1	1	2	1	2	2	1	2	2	2	1	2	2	2	1	2	1	2	1	2	1	2	2	1	1	1	2	2	1	1	3	1	2	3	3	1	3
Facebook	Smartphones	5	5	5	5	5	5	5	5	1	2	1	2	1	1	2	1	1	1	2	1	1	2	2	1	2	1	2	1	2	1	1	1	2	2	1	1	1	1	1	1	1	1	1	2	3	1	2	3
Facebook	Smartphones	5	5	5	5	4	4	5	4	1	1	2	1	2	1	1	2	2	2	2	2	1	1	2	1	1	1	1	1	2	2	1	1	1	1	2	1	2	2	2	1	3	3	1	1	3	2	3	3
Facebook	Smartphones	5	5	5	5	5	4	5	5	2	2	2	1	2	1	2	2	1	1	2	1	1	1	1	1	1	2	1	1	1	1	2	1	2	2	2	2	1	1	1	2	3	2	2	2	2	2	3	3
Facebook	Smartphones	5	5	5	5	5	5	5	5	1	1	2	2	2	2	1	2	2	1	2	2	1	1	1	1	2	2	2	1	2	1	2	1	2	1	2	1	1	2	1	1	1	1	3	3	3	3	1	3
Line	Tablets	5	5	5	5	5	5	5	5	2	1	1	2	2	1	2	2	1	2	2	2	1	2	2	1	1	1	1	2	2	2	2	2	1	1	2	1	1	2	1	1	2	2	1	1	2	3	3	3
Youtube	Smartphones	5	4	4	4	5	4	5	4	1	1	1	2	1	2	2	2	2	1	2	1	2	1	2	1	1	2	2	1	2	2	2	1	2	1	2	1	1	2	2	2	1	2	1	1	3	2	2	2
Youtube	Smartphones	5	5	5	5	5	5	5	5	2	2	2	1	2	1	1	1	1	1	1	2	1	2	1	1	1	2	1	2	2	2	2	2	1	1	2	2	2	1	1	1	2	1	2	1	3	3	1	3
Line	Smartphones	5	5	5	4	4	3	5	3	2	2	1	1	2	2	2	1	1	2	1	1	2	2	1	1	2	1	1	1	1	1	1	2	2	1	2	2	1	2	2	2	2	2	2	3	2	1	2	2
TikTok	Computers	5	5	5	5	5	5	5	5	2	1	2	2	2	2	1	1	1	2	2	1	2	2	1	2	2	1	1	2	2	1	2	1	2	1	2	1	2	2	2	2	3	1	3	3	1	3	1	1
Instagram	Smartphones	5	4	5	5	4	2	4	2	2	1	2	2	2	1	1	2	2	1	1	1	2	1	1	1	2	1	2	1	2	2	1	2	1	2	2	1	2	2	1	1	1	1	1	3	3	3	2	2
Facebook	Smartphones	5	5	5	5	5	4	5	5	1	1	1	2	1	2	2	2	1	2	1	1	2	1	2	1	1	2	2	1	1	2	1	2	2	1	2	2	2	1	1	1	1	2	3	3	3	1	2	3
Line	Tablets	5	5	5	5	5	5	5	5	2	1	1	2	1	2	1	2	1	1	2	1	2	1	2	2	2	2	2	2	2	2	2	2	2	1	1	1	2	2	2	2	3	2	3	3	3	3	3	2
Facebook	Smartphones	5	5	5	5	5	5	5	5	1	1	2	2	1	1	1	1	1	2	1	2	2	1	2	2	2	1	1	1	1	2	2	1	1	2	1	1	1	2	1	2	2	2	3	3	2	2	2	1
Instagram	Smartphones	5	5	5	5	4	4	5	4	1	1	2	1	2	2	1	2	1	2	1	1	1	2	1	1	1	1	1	2	1	2	1	2	1	2	1	2	2	2	1	1	1	1	3	3	2	3	1	3
Twitter	Tablets	5	5	5	5	5	5	5	5	1	2	2	2	2	2	1	2	2	1	1	2	2	1	1	2	1	1	1	1	1	1	1	1	2	2	2	1	1	1	2	2	1	3	3	1	3	1	1	2
Twitter	Smartphones	5	5	5	4	4	3	5	3	1	1	2	1	2	1	1	2	2	2	2	1	1	1	1	1	2	2	1	2	2	1	1	1	2	2	2	1	1	1	1	1	1	3	1	2	2	2	1	1
Youtube	Smartphones	5	5	5	5	4	5	5	5	1	1	1	1	2	1	2	1	1	1	1	1	1	2	1	2	2	1	2	1	1	2	1	1	2	1	1	2	1	1	2	1	2	3	1	2	2	1	2	2
Instagram	Smartphones	5	5	1	5	1	5	5	5	1	2	2	2	2	1	1	2	2	2	2	2	1	1	1	2	1	1	2	1	2	1	2	1	1	1	1	2	1	2	2	2	1	1	3	2	2	3	1	1
Facebook	Smartphones	5	5	5	5	5	5	5	5	1	1	2	1	2	2	2	2	2	1	1	1	1	2	1	1	1	2	2	1	1	2	1	2	2	1	2	2	2	2	1	2	2	1	2	1	1	3	2	2
Facebook	Smartphones	5	5	5	5	5	5	5	5	2	2	1	2	2	1	2	1	1	2	2	1	2	1	1	2	1	2	2	1	1	1	2	2	2	1	2	1	1	1	1	1	3	2	3	3	1	3	3	2
Facebook	Smartphones	5	5	5	4	5	4	5	5	1	1	2	1	1	1	2	1	1	1	1	2	2	1	2	1	1	2	2	1	2	1	1	1	2	2	1	2	2	2	1	2	3	1	3	2	2	1	3	1
Facebook	Smartphones	5	5	5	5	5	5	5	5	1	2	1	1	2	1	2	1	1	1	2	1	1	1	2	2	1	2	2	1	2	2	1	1	2	1	2	1	1	1	2	1	2	2	1	1	3	3	3	3
Facebook	Computers	5	5	5	5	5	5	5	5	1	1	2	2	2	2	1	1	2	2	1	2	1	2	2	1	1	1	1	1	1	2	1	1	1	2	2	2	2	2	2	2	1	3	2	2	2	1	3	3
Facebook	Smartphones	5	4	4	3	5	4	5	5	1	1	2	2	1	2	2	2	2	1	1	2	2	2	2	2	2	2	2	2	1	2	2	2	2	1	2	2	2	1	1	2	1	3	1	1	3	1	2	1
Instagram	Smartphones	5	5	5	5	4	5	4	5	1	2	1	2	1	2	2	1	1	1	1	2	1	2	1	2	1	1	1	2	1	2	1	1	2	1	2	1	2	2	1	2	1	2	1	1	2	1	2	3
Facebook	Smartphones	5	1	5	1	5	1	5	1	2	2	1	1	2	2	2	1	1	1	1	2	2	1	1	2	1	1	2	1	2	2	1	1	1	1	1	2	1	1	2	2	1	1	2	1	2	3	2	3
Facebook	Tablets	5	5	5	5	5	5	5	5	1	1	1	2	2	2	2	1	1	2	1	1	2	1	1	2	2	1	1	1	2	1	1	2	1	1	1	1	2	1	1	2	3	2	1	3	2	3	2	2
Youtube	Smartphones	5	5	5	5	4	4	5	4	1	2	2	1	2	2	2	1	2	1	1	2	2	1	1	1	2	2	2	2	1	2	1	2	1	1	2	1	1	2	2	1	3	3	3	2	1	1	3	3
Instagram	Smartphones	5	5	5	5	5	5	5	5	2	2	2	2	2	1	2	1	2	2	2	2	2	2	2	2	2	1	2	2	1	1	1	2	2	2	2	1	2	2	2	2	2	2	3	3	3	1	2	3
Instagram	Smartphones	5	5	4	5	3	5	3	4	2	2	2	2	2	1	1	1	2	1	1	1	2	1	1	1	2	2	2	2	1	2	1	2	2	2	2	2	1	1	2	1	2	1	3	3	2	1	3	2
Facebook	Smartphones	5	5	5	5	5	4	5	5	1	1	2	2	2	1	1	2	2	1	2	1	2	1	2	2	2	1	1	1	1	2	1	2	1	2	2	1	2	2	2	1	1	1	1	2	3	1	2	1
Instagram	Smartphones	5	4	4	4	5	4	5	4	1	2	1	1	2	1	2	1	2	1	1	2	2	1	1	2	2	2	2	1	2	1	2	1	2	1	2	2	2	1	2	1	2	1	3	2	1	2	1	3
Facebook	Smartphones	5	5	5	4	4	3	5	3	1	2	2	2	2	2	2	2	1	1	2	2	2	1	1	1	2	1	2	1	1	1	1	2	1	2	1	2	1	1	1	1	1	2	3	3	1	2	1	2
Facebook	Tablets	5	5	5	5	5	5	5	5	1	2	2	1	2	2	2	2	2	2	1	1	2	2	1	1	2	1	2	2	1	2	1	1	2	1	1	1	1	2	1	1	2	1	1	3	3	3	3	1
Facebook	Smartphones	5	5	5	5	5	5	5	5	2	1	1	2	2	1	1	2	2	1	1	1	1	1	2	2	2	1	1	2	2	2	1	2	2	2	2	2	1	1	2	2	3	2	3	2	1	3	2	1
Instagram	Smartphones	5	4	5	5	4	2	4	2	1	2	2	2	2	1	2	2	1	1	2	2	1	2	1	2	1	1	2	1	2	2	2	2	2	2	2	1	1	2	1	1	2	2	3	2	3	2	1	1
Line	Tablets	5	5	5	5	4	5	5	5	1	2	2	1	1	1	1	1	1	1	1	2	2	1	2	2	1	2	1	1	1	1	1	1	1	1	2	2	2	1	1	2	1	1	3	1	1	2	2	2
Instagram	Smartphones	5	5	1	5	1	2	5	3	2	2	2	1	1	1	2	2	1	2	1	1	2	1	2	2	1	2	1	2	2	2	2	1	1	1	2	1	2	1	1	2	3	2	1	2	1	1	2	3
Youtube	Smartphones	5	5	5	5	4	4	5	4	2	1	2	2	1	1	2	2	2	2	2	2	1	2	1	2	2	1	1	2	1	2	2	1	2	1	1	2	2	2	2	2	3	3	2	1	3	1	1	2
Youtube	Smartphones	5	5	4	5	5	5	5	5	2	2	2	1	2	2	2	2	1	2	2	1	2	1	2	2	1	1	1	2	2	2	1	2	2	2	1	2	1	1	1	2	1	1	1	2	2	3	2	1
Line	Smartphones	5	2	3	5	2	5	5	4	2	2	2	2	2	2	2	2	1	1	2	2	1	1	2	1	2	1	1	1	2	2	1	2	1	1	1	2	2	2	1	2	3	2	2	2	1	3	3	2
Line	Tablets	5	4	5	5	5	3	2	3	2	2	2	1	1	1	2	1	2	1	1	2	1	2	2	1	2	1	1	1	2	2	1	2	2	2	2	1	2	1	2	2	3	3	1	2	2	2	3	2
Line	Tablets	5	4	5	5	5	3	2	3	2	1	1	1	2	1	2	2	2	1	2	2	2	2	2	1	1	2	2	2	2	1	2	1	1	1	1	2	1	1	1	2	1	3	2	2	1	1	3	2
Instagram	Computers	5	5	5	5	4	4	5	5	1	2	1	2	2	2	1	1	2	1	1	2	2	2	1	1	1	1	2	1	2	1	1	2	2	2	1	1	1	2	2	1	1	3	3	3	2	2	2	2
TikTok	Smartphones	5	5	4	5	4	5	5	5	1	2	2	2	2	1	2	1	2	1	1	1	1	1	1	1	2	1	2	1	2	1	1	1	1	1	1	2	2	1	2	2	2	2	1	3	2	1	3	3
Line	Smartphones	5	5	5	5	5	5	5	5	2	1	1	2	1	1	1	1	2	1	2	1	2	2	1	1	1	2	2	2	2	2	1	1	2	2	2	2	2	2	2	2	1	3	1	3	3	3	2	3
Facebook	Smartphones	5	5	5	5	5	5	5	5	1	2	1	1	1	1	1	1	1	1	1	1	2	2	1	1	1	2	1	1	1	1	2	1	2	2	1	1	1	1	2	2	2	1	3	3	3	2	1	1
Facebook	Smartphones	5	5	5	5	5	4	5	5	2	2	1	1	2	2	2	1	1	2	2	1	2	2	2	1	1	1	1	1	1	2	2	1	1	2	2	1	1	2	2	1	3	1	3	1	1	3	3	3
Whatsapp	Smartphones	5	5	5	5	5	5	5	5	2	2	1	1	1	1	1	2	2	1	2	2	1	1	1	2	1	1	2	2	1	1	1	1	1	2	1	2	1	2	1	1	2	2	2	3	2	1	1	1
Facebook	Smartphones	5	5	4	3	5	4	5	5	2	2	2	2	1	2	2	1	1	1	2	2	2	2	1	1	2	1	1	2	2	2	2	2	1	1	2	1	1	1	2	1	1	2	2	3	2	3	2	3
Facebook	Smartphones	5	5	5	5	5	5	5	5	1	2	2	1	2	1	2	2	1	2	1	1	2	1	2	1	1	2	2	2	1	1	2	1	1	2	2	1	2	1	2	1	2	2	3	1	3	2	2	1
Facebook	Smartphones	5	5	5	5	4	4	5	4	2	2	1	2	1	1	1	2	1	2	1	1	1	1	1	1	1	1	2	2	2	1	2	1	2	2	2	2	2	2	1	2	2	3	2	1	1	1	3	2
Facebook	Smartphones	5	5	5	5	5	4	5	5	1	1	2	1	1	2	1	2	1	1	2	1	2	2	1	2	2	1	1	1	1	1	1	1	1	1	2	1	2	1	1	1	3	2	2	3	1	3	3	2
Facebook	Smartphones	5	5	5	5	5	5	5	5	1	2	1	1	2	2	2	1	2	2	1	2	2	2	2	2	1	1	2	1	1	2	2	2	2	2	1	2	1	2	1	2	2	1	2	1	2	1	1	3
Line	Tablets	5	5	5	5	5	5	5	5	2	1	1	2	2	1	2	2	1	1	2	2	1	1	2	2	2	2	2	2	1	2	2	1	2	2	1	1	2	2	1	2	1	3	1	3	2	2	2	2
Youtube	Smartphones	5	4	4	4	5	4	5	4	2	1	1	1	2	1	2	1	1	1	2	2	1	2	1	2	2	1	2	1	2	2	2	1	1	2	1	1	2	1	1	1	2	1	1	1	2	1	2	1
Youtube	Smartphones	5	5	5	5	5	5	5	5	2	2	1	2	1	2	2	1	1	1	1	2	2	1	1	2	1	1	1	2	2	2	1	1	1	1	2	2	1	1	1	1	3	3	2	3	2	2	2	2
Line	Smartphones	5	5	5	4	4	3	5	3	2	1	2	2	1	2	2	1	1	1	2	2	2	2	2	2	2	1	2	2	2	1	2	1	1	1	2	2	1	1	2	2	2	2	3	1	1	3	3	1
TikTok	Computers	5	5	5	5	5	5	5	5	2	2	2	1	1	2	1	1	1	1	2	1	1	2	2	1	1	2	2	2	2	2	1	1	1	1	1	2	2	2	1	1	1	1	1	3	3	3	2	2
Instagram	Smartphones	5	4	5	5	4	2	4	2	2	2	1	2	1	2	1	1	2	2	2	2	1	1	2	1	1	2	1	1	2	2	2	1	2	1	1	2	2	1	2	1	1	3	1	2	1	2	2	1
Facebook	Smartphones	5	5	5	5	5	4	5	5	2	1	2	2	1	2	1	2	2	2	1	2	1	1	1	2	1	1	1	2	2	1	1	1	2	1	2	1	1	1	2	2	3	3	2	2	1	2	1	2
Line	Tablets	5	5	5	5	5	5	5	5	2	1	1	2	2	2	2	1	1	2	2	2	1	2	2	2	1	1	1	1	2	2	1	1	2	2	1	1	1	1	1	1	2	1	3	1	2	3	1	1
Facebook	Smartphones	5	5	5	5	5	5	5	5	1	2	2	1	2	2	2	2	2	1	1	1	1	2	1	2	1	2	2	2	1	2	2	2	2	1	1	2	1	1	1	2	1	2	1	2	1	2	3	2
Instagram	Smartphones	5	5	5	5	4	4	5	4	2	1	1	2	2	2	2	1	1	1	1	2	1	2	1	2	2	2	1	2	2	1	1	1	1	2	1	2	2	1	2	2	3	3	3	2	1	1	1	1
Twitter	Tablets	5	5	5	5	5	5	5	5	2	1	2	2	1	1	1	1	1	2	1	2	1	1	1	2	2	1	2	1	2	2	1	2	2	2	1	1	2	2	2	2	1	2	3	1	2	3	1	3
Twitter	Smartphones	5	5	5	4	4	3	5	3	2	1	2	2	1	1	2	2	2	1	1	2	1	1	2	1	1	2	2	2	2	1	1	2	2	1	1	2	2	2	2	2	2	2	2	2	3	2	1	1
Youtube	Smartphones	5	5	5	5	4	5	5	5	1	1	2	1	1	1	1	2	1	2	2	1	1	1	1	1	1	2	2	2	2	2	1	1	2	2	1	1	2	1	2	1	1	3	3	1	2	1	2	3
Instagram	Smartphones	5	5	1	5	1	5	5	5	1	1	2	2	2	2	2	1	1	2	2	1	1	1	2	1	2	2	2	1	2	2	1	1	1	1	1	1	2	1	2	1	2	3	1	3	3	3	2	2
Facebook	Smartphones	5	5	5	5	5	5	5	5	2	1	2	2	1	1	2	1	2	1	1	1	2	1	1	2	1	2	1	2	2	2	2	1	2	1	2	2	1	1	2	1	2	2	2	3	1	2	3	1
Facebook	Smartphones	5	5	5	5	5	5	5	5	1	1	1	2	1	2	1	2	2	2	2	1	2	2	2	2	2	2	2	1	2	1	2	2	2	1	2	1	1	2	1	1	2	1	1	3	3	3	1	2
Facebook	Smartphones	5	5	5	4	5	4	5	5	2	1	2	2	2	1	1	1	1	2	1	2	2	1	2	2	1	1	2	1	2	1	2	1	2	2	2	2	2	1	2	1	3	3	2	2	1	1	3	2
Facebook	Smartphones	5	5	5	5	5	5	5	5	1	2	1	2	1	2	2	2	1	1	2	2	1	2	2	1	1	2	2	1	2	2	2	1	1	2	2	1	2	1	1	2	3	1	1	3	3	2	3	3
Facebook	Computers	5	5	5	5	5	5	5	5	2	2	1	1	2	2	1	1	2	1	2	2	2	2	1	2	2	2	1	2	1	1	1	2	2	2	2	2	1	2	1	2	2	1	1	1	2	2	3	1
Facebook	Smartphones	5	4	4	3	5	4	5	5	1	2	2	1	1	2	1	1	2	1	2	1	1	2	2	1	1	2	1	2	1	1	1	1	1	1	2	2	2	2	2	1	2	2	1	1	3	2	3	3
Instagram	Smartphones	5	5	5	5	4	5	4	5	1	1	2	2	1	2	1	1	1	2	1	1	2	1	1	1	1	2	1	1	2	2	2	1	2	2	2	1	1	2	2	2	2	2	2	2	3	1	2	1
Facebook	Smartphones	5	1	5	1	5	1	5	1	2	1	2	2	2	2	2	2	2	1	1	1	1	2	1	1	2	1	1	1	2	1	1	2	2	1	1	1	1	2	2	1	3	1	3	3	3	1	1	1
Facebook	Tablets	5	5	5	5	5	5	5	5	2	1	1	2	2	1	2	1	1	2	2	2	2	2	1	1	2	2	1	2	1	2	2	1	2	1	1	2	1	2	2	2	2	1	3	3	3	3	3	1
Youtube	Smartphones	5	5	5	5	4	4	5	4	2	2	2	1	2	2	1	2	2	2	1	2	1	2	2	2	2	2	1	1	2	2	2	1	1	2	2	1	2	1	2	2	2	1	3	1	3	2	2	1
Instagram	Smartphones	5	5	5	5	5	5	5	5	2	2	2	2	2	2	2	1	2	2	2	1	1	2	2	2	2	1	2	1	2	1	1	2	2	1	1	2	1	2	2	2	3	3	3	1	1	3	3	3
Instagram	Smartphones	5	5	4	5	3	5	3	4	1	1	2	1	1	1	2	2	2	2	2	1	2	1	2	2	1	2	1	1	2	1	1	1	1	1	2	1	1	1	2	2	1	3	3	1	1	2	1	1
Facebook	Smartphones	5	5	5	5	5	4	5	5	2	1	2	2	2	1	1	2	2	1	1	1	2	2	2	1	2	2	2	2	2	1	1	2	1	2	1	2	2	2	1	2	1	3	2	3	2	3	1	2
Instagram	Smartphones	5	4	4	4	5	4	5	4	1	2	1	1	1	2	2	1	2	1	1	1	2	2	1	1	1	2	1	1	2	2	2	1	1	1	2	2	2	2	2	2	1	3	2	1	3	1	2	1
Facebook	Smartphones	5	5	5	4	4	3	5	3	1	1	1	2	1	2	1	2	2	1	2	2	1	1	2	2	2	1	2	1	1	2	2	1	2	1	2	1	1	2	2	1	3	2	3	3	2	3	1	1
Facebook	Tablets	5	5	5	5	5	5	5	5	2	2	1	1	1	1	2	1	2	2	1	1	2	2	1	2	1	2	1	1	1	2	1	2	1	1	1	1	2	1	2	1	1	3	3	1	3	1	3	2
Facebook	Smartphones	5	5	5	5	5	5	5	5	1	1	2	1	1	2	2	2	1	1	2	2	1	1	1	1	1	2	1	2	1	1	1	1	2	1	1	2	1	2	1	2	1	1	3	3	2	3	1	3
Instagram	Smartphones	5	4	5	5	4	2	4	2	2	1	2	1	1	1	1	1	2	2	2	1	2	2	1	1	2	2	1	2	1	1	2	1	1	2	2	2	1	1	1	2	2	1	3	1	2	2	3	3
Line	Tablets	5	5	5	5	4	5	5	5	2	3	2	3	3	2	3	3	2	2	3	3	3	2	3	2	3	3	3	2	2	3	2	4	3	2	2	4	4	4	4	3	3	2	3	2	4	2	3	3
Instagram	Smartphones	5	5	1	5	1	2	5	3	2	3	2	2	2	2	2	2	3	3	2	2	2	2	2	3	3	3	2	3	2	3	2	2	3	2	2	3	2	2	3	2	2	4	4	4	3	2	4	3
Youtube	Smartphones	5	5	5	5	4	4	5	4	3	3	2	3	3	2	3	2	2	3	3	3	3	3	2	3	2	3	3	3	3	2	3	2	4	2	4	4	3	3	4	2	4	3	3	4	4	3	4	4
Youtube	Smartphones	5	5	4	5	5	5	5	5	2	2	3	3	2	2	2	2	2	2	2	3	3	2	2	2	2	3	3	3	3	3	3	2	2	4	4	3	2	4	3	4	4	2	2	4	3	4	3	2
Line	Smartphones	5	2	3	5	2	5	5	4	3	3	2	3	3	3	3	3	3	2	2	2	2	2	2	2	3	3	3	3	3	3	3	4	4	4	2	2	2	4	4	2	2	4	4	3	2	3	3	2
Line	Tablets	5	4	5	5	5	3	2	3	2	2	2	2	3	2	3	2	2	2	3	2	2	3	2	3	3	3	3	2	3	3	3	3	4	4	4	4	2	4	4	4	4	3	4	4	3	4	2	3
Line	Tablets	5	4	5	5	5	3	2	3	2	2	2	2	2	3	2	3	3	2	3	2	3	3	3	2	2	2	2	3	3	3	3	3	4	3	4	2	3	3	3	3	4	3	4	4	4	4	4	4
Instagram	Computers	5	5	5	5	4	4	5	5	2	2	2	2	2	2	2	2	2	2	2	2	2	2	3	3	2	3	3	3	2	2	2	2	4	2	3	2	3	4	4	3	2	2	2	3	4	3	3	4
TikTok	Smartphones	5	5	4	5	4	5	5	5	3	2	2	2	3	3	2	3	3	2	2	2	2	2	3	3	3	3	3	3	3	3	2	2	3	4	4	4	4	3	2	4	4	2	2	4	2	3	2	3
Line	Smartphones	5	5	5	5	5	5	5	5	3	2	3	2	3	2	3	2	2	2	3	3	3	3	2	3	2	3	3	3	2	2	3	3	4	4	2	2	2	3	3	4	3	2	4	4	4	3	3	2
Facebook	Smartphones	5	5	5	5	5	5	5	5	3	3	3	2	2	3	3	2	2	2	2	3	2	2	2	3	3	2	3	2	2	3	2	2	3	4	3	2	3	4	4	4	3	3	4	4	3	4	4	2
Facebook	Smartphones	5	5	5	5	5	4	5	5	3	2	3	3	3	2	2	2	3	3	3	2	2	2	2	3	3	2	2	3	2	2	2	2	2	3	3	4	4	3	2	2	4	4	2	2	2	2	4	4
Whatsapp	Smartphones	5	5	5	5	5	5	5	5	3	2	2	2	2	3	3	2	3	2	2	2	2	2	2	3	2	2	2	2	2	2	2	4	2	2	4	2	3	2	3	4	2	4	3	2	4	4	3	3
Facebook	Smartphones	5	5	4	3	5	4	5	5	3	3	2	2	3	2	2	3	3	2	3	3	3	3	2	3	2	2	2	3	3	3	2	3	3	2	3	4	3	4	4	4	2	3	2	4	4	2	2	4
Facebook	Smartphones	5	5	5	5	5	5	5	5	2	2	3	3	3	3	2	2	2	3	3	3	3	3	3	3	3	3	2	2	3	2	2	4	2	2	3	4	2	2	3	4	3	4	3	2	3	4	3	4
Facebook	Smartphones	5	5	5	5	4	4	5	4	2	3	3	2	3	2	3	2	3	2	2	2	3	3	2	3	2	3	3	2	3	2	2	2	3	2	3	4	3	2	4	3	2	4	2	2	2	3	3	4
Facebook	Smartphones	5	5	5	5	5	4	5	5	2	2	3	2	2	2	3	3	2	2	2	3	3	2	2	2	3	2	2	3	3	3	3	4	3	4	3	2	2	2	4	3	3	2	2	4	4	4	4	3
Facebook	Smartphones	5	5	5	5	5	5	5	5	2	2	3	2	3	3	3	2	2	3	2	2	2	3	3	3	2	3	3	2	2	3	3	4	2	3	4	2	3	2	2	2	3	3	4	4	4	3	4	3
Line	Tablets	5	5	5	5	5	5	5	5	2	3	2	3	3	2	2	3	3	2	3	2	2	2	3	3	3	3	2	3	2	2	2	3	3	2	2	3	3	4	2	2	4	2	4	3	4	3	3	3
Youtube	Smartphones	5	4	4	4	5	4	5	4	3	3	3	2	3	2	2	2	2	2	3	2	2	2	3	2	3	2	3	2	3	3	3	4	3	2	3	3	4	3	4	4	2	4	3	2	2	3	3	2
Youtube	Smartphones	5	5	5	5	5	5	5	5	2	3	3	3	2	3	3	2	2	2	3	2	2	3	2	2	3	3	3	3	2	3	3	2	4	2	2	2	4	2	4	2	4	4	3	4	2	3	2	2
Line	Smartphones	5	5	5	4	4	3	5	3	2	3	3	3	2	3	3	2	2	3	2	3	3	2	3	3	2	2	2	2	3	2	2	4	3	2	2	3	2	4	3	3	3	4	2	3	3	3	4	4
TikTok	Computers	5	5	5	5	5	5	5	5	3	2	3	3	2	2	3	2	2	2	2	2	2	2	2	3	3	3	3	3	3	3	3	4	3	2	4	2	3	4	3	4	4	3	4	3	2	3	2	4
Instagram	Smartphones	5	4	5	5	4	2	4	2	3	3	3	3	2	3	2	2	3	2	2	3	2	3	2	2	3	2	2	2	2	2	3	3	3	4	3	2	3	3	3	4	4	3	3	2	3	3	2	2
Facebook	Smartphones	5	5	5	5	5	4	5	5	2	3	2	2	2	3	2	3	3	3	3	3	2	2	2	2	2	2	3	3	2	3	3	2	4	4	2	3	4	3	2	4	3	3	2	4	2	4	3	4
Line	Tablets	5	5	5	5	5	5	5	5	3	2	3	3	3	2	3	3	2	3	3	3	3	3	2	3	3	3	2	2	2	3	3	4	2	4	3	4	2	4	4	2	3	3	3	4	4	2	2	4
Facebook	Smartphones	5	5	5	5	5	5	5	5	2	2	3	3	2	3	2	3	2	2	3	2	2	2	2	2	3	3	2	3	3	3	2	4	2	2	3	3	3	2	3	2	3	2	3	4	3	3	3	2
Instagram	Smartphones	5	5	5	5	4	4	5	4	3	3	3	3	2	2	3	2	3	3	2	3	3	3	3	2	3	2	2	2	3	3	2	3	4	4	3	4	2	4	3	4	4	4	2	2	4	4	2	3
Twitter	Tablets	5	5	5	5	5	5	5	5	3	2	2	3	3	3	2	2	3	3	2	3	3	3	3	3	2	2	2	2	2	2	2	4	4	3	3	3	2	4	3	4	2	2	4	3	4	3	2	2
Twitter	Smartphones	5	5	5	4	4	3	5	3	2	3	2	2	2	3	3	3	3	3	2	3	2	3	3	3	3	2	3	3	2	2	3	4	3	2	3	4	3	4	3	3	3	4	4	3	4	2	2	4
Youtube	Smartphones	5	5	5	5	4	5	5	5	2	2	2	3	3	2	3	3	2	2	2	2	2	3	3	2	3	2	3	2	3	2	2	3	4	3	3	2	4	2	2	4	4	3	2	4	3	3	4	3
Instagram	Smartphones	5	5	1	5	1	5	5	5	3	3	2	3	3	3	2	2	2	2	3	3	2	2	2	3	3	3	3	3	2	3	2	4	2	2	3	3	2	2	3	3	4	2	3	3	2	2	2	2
Facebook	Smartphones	5	5	5	5	5	5	5	5	2	3	3	3	2	3	3	2	3	3	2	2	2	2	3	3	2	3	3	3	3	2	2	4	2	2	3	2	2	4	3	2	4	4	4	3	2	2	2	4
Facebook	Smartphones	5	5	5	5	5	5	5	5	3	2	2	3	2	3	2	2	2	2	2	3	2	2	3	3	3	3	3	2	3	2	2	2	3	4	2	3	3	4	4	3	3	3	2	4	3	4	4	4
Facebook	Smartphones	5	5	5	4	5	4	5	5	3	2	2	3	3	3	2	2	2	2	2	2	3	2	2	3	3	3	2	3	2	2	2	2	2	2	2	3	4	4	3	3	4	2	4	3	4	4	4	3
Facebook	Smartphones	5	5	5	5	5	5	5	5	2	3	3	2	2	2	3	3	2	2	3	3	2	2	3	3	3	2	3	2	3	2	2	2	3	4	3	3	2	3	4	4	3	4	4	4	2	3	2	2
Facebook	Computers	5	5	5	5	5	5	5	5	2	3	3	2	3	3	3	3	3	2	3	3	2	2	2	2	3	3	2	3	3	3	2	4	3	2	2	3	4	4	2	4	4	2	3	4	2	2	2	2
Facebook	Smartphones	5	4	4	3	5	4	5	5	3	3	2	3	3	3	2	3	2	2	2	3	3	3	2	3	3	2	3	3	2	3	3	3	4	4	3	3	2	3	2	2	2	4	4	3	2	4	4	3
Instagram	Smartphones	5	5	5	5	4	5	4	5	3	3	3	3	2	3	3	3	3	2	2	3	3	2	2	2	2	3	3	2	2	3	2	4	4	4	2	4	4	3	2	2	4	4	3	2	3	4	4	2
Facebook	Smartphones	5	1	5	1	5	1	5	1	2	2	3	2	2	3	2	3	2	3	2	3	2	2	2	2	3	3	2	2	2	2	3	3	3	3	4	4	4	3	3	3	4	3	4	2	4	3	2	3
Facebook	Tablets	5	5	5	5	5	5	5	5	3	3	3	3	2	3	2	2	2	2	3	2	2	3	3	3	2	3	2	2	2	3	3	4	2	2	3	3	2	2	2	4	3	2	2	3	4	3	2	3
Youtube	Smartphones	5	5	5	5	4	4	5	4	3	3	3	2	3	3	2	3	3	3	3	2	3	2	3	2	2	2	2	2	2	3	2	2	2	3	2	2	3	4	4	2	3	2	4	2	2	2	3	3
Instagram	Smartphones	5	5	5	5	5	5	5	5	3	3	3	3	2	2	3	3	2	3	3	3	2	2	3	2	3	3	2	3	3	3	3	2	2	3	3	4	2	4	3	4	4	3	2	3	2	4	4	4
Instagram	Smartphones	5	5	4	5	3	5	3	4	2	3	3	2	2	2	3	3	3	2	2	2	3	3	3	2	3	3	3	3	3	2	2	2	3	3	3	3	4	3	3	3	4	2	3	2	3	4	3	3
Facebook	Smartphones	5	5	5	5	5	4	5	5	2	2	3	3	3	3	3	3	2	3	3	3	3	3	3	3	2	2	3	2	2	2	3	3	2	3	4	4	4	2	2	3	2	4	3	2	4	4	2	2
Instagram	Smartphones	5	4	4	4	5	4	5	4	2	2	3	2	2	3	3	3	3	2	2	3	2	3	2	3	3	3	2	2	2	2	3	2	3	3	3	3	3	4	3	2	4	2	2	2	2	3	4	2
Facebook	Smartphones	5	5	5	4	4	3	5	3	2	2	3	3	3	2	2	3	2	3	3	3	3	2	2	3	2	2	3	2	2	2	3	3	2	2	2	3	3	2	2	2	4	2	3	4	2	4	4	2
Facebook	Tablets	5	5	5	5	5	5	5	5	2	2	2	3	2	2	2	3	3	3	2	3	3	3	2	3	3	3	2	3	2	3	2	2	3	4	3	3	3	2	2	4	4	3	4	3	2	4	4	2
Facebook	Smartphones	5	5	5	5	5	5	5	5	2	2	2	3	2	2	2	2	3	3	2	3	3	2	3	2	2	2	3	2	3	2	3	4	2	3	3	2	2	4	3	4	4	3	3	2	3	4	2	4
Instagram	Smartphones	5	4	5	5	4	2	4	2	3	2	2	3	2	2	2	3	2	2	2	2	3	3	2	2	3	3	3	3	3	3	2	2	4	3	3	3	2	3	2	4	3	4	2	4	3	2	3	3
Line	Tablets	5	5	5	5	4	5	5	5	3	3	2	2	3	2	2	3	2	2	3	3	2	3	2	3	2	2	3	3	2	3	3	4	2	4	2	3	2	3	3	3	3	3	4	4	2	3	2	2
Instagram	Smartphones	5	5	1	5	1	2	5	3	2	3	2	2	2	2	3	2	2	2	3	2	2	3	2	3	3	3	2	3	2	3	3	4	2	4	2	4	4	3	4	4	4	3	4	3	2	4	4	2
Youtube	Smartphones	5	5	5	5	4	4	5	4	3	2	2	3	2	2	2	2	3	2	3	2	2	3	3	2	2	2	3	2	3	3	3	3	2	3	4	4	3	4	2	4	2	3	2	2	4	4	3	2
Youtube	Smartphones	5	5	4	5	5	5	5	5	2	2	2	2	2	3	2	2	2	3	2	3	2	3	2	3	2	2	3	3	3	2	3	2	4	4	3	3	3	3	3	3	4	3	2	4	2	3	2	3
Line	Smartphones	5	2	3	5	2	5	5	4	3	3	2	2	2	3	3	3	3	3	3	2	3	3	2	3	2	2	2	3	2	2	2	2	3	4	2	3	2	4	2	3	3	3	3	2	2	3	2	3
Line	Tablets	5	4	5	5	5	3	2	3	3	2	3	3	2	2	2	2	3	2	2	2	2	2	3	3	2	2	2	2	3	2	3	2	2	2	3	3	2	2	3	4	3	2	4	4	3	3	2	2
Line	Tablets	5	4	5	5	5	3	2	3	3	3	2	2	2	2	3	3	3	3	2	2	3	3	3	2	3	2	3	2	3	2	3	4	4	3	3	4	2	2	4	3	3	3	3	2	3	4	2	4
Instagram	Computers	5	5	5	5	4	4	5	5	2	2	2	3	3	2	2	3	3	3	2	3	2	2	3	2	2	3	2	3	3	3	3	4	2	3	3	3	3	2	4	3	3	2	3	2	2	2	2	4
TikTok	Smartphones	5	5	4	5	4	5	5	5	3	2	3	3	2	3	3	3	2	2	3	3	3	3	3	3	2	2	3	3	3	3	3	3	3	2	4	4	2	3	3	4	4	3	4	3	3	3	2	2
Line	Smartphones	5	5	5	5	5	5	5	5	3	2	3	3	3	3	2	3	3	3	3	2	2	2	3	2	3	3	2	2	3	2	3	4	4	3	4	4	3	3	3	4	4	3	4	2	2	4	4	4
Facebook	Smartphones	5	5	5	5	5	5	5	5	3	3	3	2	3	3	3	2	3	2	2	3	3	3	2	2	2	3	2	2	3	2	2	3	4	4	2	3	2	3	3	4	2	3	3	3	4	4	4	4
Facebook	Smartphones	5	5	5	5	5	4	5	5	3	2	3	3	3	2	2	2	2	3	2	3	2	2	2	3	3	2	2	3	3	2	3	3	4	2	4	2	3	4	4	3	2	2	2	2	4	4	4	4
Whatsapp	Smartphones	5	5	5	5	5	5	5	5	2	2	3	2	3	3	2	2	3	2	2	2	3	2	3	3	3	2	2	3	2	2	3	2	4	4	3	2	3	3	3	3	2	4	4	4	2	2	4	3
Facebook	Smartphones	5	5	4	3	5	4	5	5	2	2	2	2	2	3	2	3	3	3	2	2	3	2	2	2	3	3	3	3	2	2	2	2	2	2	3	3	4	3	3	4	2	2	4	4	3	4	3	4
Facebook	Smartphones	5	5	5	5	5	5	5	5	3	2	2	3	3	3	2	3	2	3	3	2	2	2	3	3	3	2	3	3	3	3	2	3	4	2	3	4	4	2	3	2	4	2	3	2	3	4	4	4
Facebook	Smartphones	5	5	5	5	4	4	5	4	3	2	3	3	2	3	3	2	2	2	3	3	2	3	3	2	2	2	3	3	2	2	2	3	3	2	4	2	4	3	4	4	3	2	3	3	2	3	4	2
Facebook	Smartphones	5	5	5	5	5	4	5	5	2	3	2	2	2	3	3	3	2	3	3	2	3	3	2	2	2	2	3	2	2	3	2	2	3	2	3	4	2	3	3	2	2	3	3	4	3	4	3	3
Facebook	Smartphones	5	5	5	5	5	5	5	5	2	2	2	2	2	3	2	3	3	3	3	2	3	2	2	3	3	3	2	2	2	2	3	4	4	2	2	2	4	4	3	3	3	2	3	3	3	4	3	2
Line	Tablets	5	5	5	5	5	5	5	5	2	2	3	2	2	2	2	2	2	2	3	3	3	3	2	3	3	3	3	2	2	2	2	2	4	3	2	3	4	3	2	2	3	4	2	3	4	4	2	3
Youtube	Smartphones	5	4	4	4	5	4	5	4	2	3	2	3	2	2	2	2	2	3	2	2	3	3	2	3	2	3	2	3	2	3	2	4	2	4	2	3	4	3	4	2	4	4	2	2	3	2	4	2
Youtube	Smartphones	5	5	5	5	5	5	5	5	3	2	2	3	3	3	3	3	2	2	3	3	2	3	3	3	3	3	2	3	2	2	3	4	3	3	3	2	4	3	2	2	2	2	3	3	3	2	4	2
Line	Smartphones	5	5	5	4	4	3	5	3	2	3	3	2	3	2	3	3	3	3	2	2	3	2	2	3	3	2	2	3	2	3	3	2	4	4	4	2	3	2	2	4	3	2	2	2	4	3	3	3
TikTok	Computers	5	5	5	5	5	5	5	5	2	2	3	2	2	3	3	2	3	2	3	3	2	3	2	3	2	2	2	2	3	2	3	4	4	2	4	4	4	3	4	3	4	4	4	2	3	4	3	2
Instagram	Smartphones	5	4	5	5	4	2	4	2	3	2	2	3	3	3	3	3	3	3	3	3	3	2	3	3	2	3	2	2	2	2	2	3	3	2	4	2	3	4	2	2	4	3	2	4	4	3	2	4
Facebook	Smartphones	5	5	5	5	5	4	5	5	3	2	3	2	2	2	2	3	2	3	3	3	2	2	2	2	2	3	3	3	3	3	2	4	2	2	2	3	4	3	3	3	3	2	2	2	3	3	2	2
Line	Tablets	5	5	5	5	5	5	5	5	2	3	2	2	3	3	3	2	3	2	3	2	3	2	2	3	3	2	3	3	2	2	2	3	4	3	2	3	2	2	2	2	3	4	2	3	2	3	4	2
Facebook	Smartphones	5	5	5	5	5	5	5	5	3	3	3	3	3	2	3	2	3	2	3	3	3	2	2	3	2	2	3	3	2	3	2	3	2	3	3	4	2	2	4	3	2	4	2	4	4	4	3	2
Instagram	Smartphones	5	5	5	5	4	4	5	4	2	3	3	2	3	2	2	3	3	3	3	3	2	3	2	3	2	2	3	3	2	2	3	2	4	4	2	2	2	3	3	3	4	3	3	3	4	2	3	2
Twitter	Tablets	5	5	5	5	5	5	5	5	3	3	2	3	3	2	3	2	2	3	3	2	2	3	2	3	3	2	3	2	2	2	3	4	3	2	4	2	2	3	4	4	4	2	3	2	2	4	4	2
Twitter	Smartphones	5	5	5	4	4	3	5	3	2	3	3	3	2	3	3	3	2	2	2	2	2	3	3	3	2	2	3	3	2	3	2	3	2	2	2	2	2	2	2	4	2	2	2	4	2	4	4	2
Youtube	Smartphones	5	5	5	5	4	5	5	5	2	3	2	2	3	2	2	2	3	2	3	3	2	3	2	3	2	2	3	2	3	2	2	2	4	2	3	2	2	3	3	2	2	3	4	4	3	3	2	3
Instagram	Smartphones	5	5	1	5	1	5	5	5	3	2	3	2	2	3	2	2	3	3	3	2	3	3	3	3	3	3	3	3	3	2	2	3	4	4	3	2	2	2	2	4	3	4	3	3	4	4	4	3
Facebook	Smartphones	5	5	5	5	5	5	5	5	2	2	2	3	2	3	2	3	3	3	3	2	3	3	2	2	3	2	2	2	2	2	2	2	4	3	3	4	3	4	4	3	4	2	2	2	2	3	3	3
Facebook	Smartphones	5	5	5	5	5	5	5	5	3	3	2	3	3	3	2	3	3	2	2	2	2	3	3	3	3	2	2	2	3	2	2	3	4	3	2	4	4	2	2	4	3	2	2	3	4	2	2	2
Facebook	Smartphones	5	5	5	4	5	4	5	5	3	3	2	3	2	2	2	2	3	3	2	3	2	2	3	3	2	2	2	3	2	3	2	3	4	3	4	2	3	3	4	4	4	3	3	4	3	3	2	3
Facebook	Smartphones	5	5	5	5	5	5	5	5	3	2	2	2	2	2	3	3	3	2	2	3	2	2	2	2	2	3	2	2	2	2	2	2	3	2	3	4	3	2	3	3	2	2	2	4	4	2	4	2
Facebook	Computers	5	5	5	5	5	5	5	5	3	2	3	2	3	2	3	2	2	3	2	3	2	3	2	2	3	3	3	2	3	3	3	4	2	2	3	2	3	4	2	4	4	4	4	2	3	4	2	3
Facebook	Smartphones	5	4	4	3	5	4	5	5	3	2	2	3	3	3	2	2	2	2	3	2	2	3	3	2	3	3	3	3	3	3	3	2	4	4	2	3	3	4	4	2	3	3	4	3	2	2	2	3
Instagram	Smartphones	5	5	5	5	4	5	4	5	2	3	3	2	3	3	3	3	2	3	3	3	3	2	2	2	2	2	3	3	3	2	2	3	3	4	2	2	2	4	2	2	3	4	3	4	3	3	3	2
Facebook	Smartphones	5	1	5	1	5	1	5	1	2	3	3	2	3	3	2	3	3	3	2	3	2	2	3	3	2	2	3	2	2	3	2	4	2	3	3	3	3	3	3	3	4	2	4	2	2	4	3	3
Facebook	Tablets	5	5	5	5	5	5	5	5	3	2	3	3	2	2	2	2	3	3	2	3	2	2	3	2	2	2	2	3	2	3	2	4	2	3	4	4	3	3	4	4	4	3	3	3	2	4	3	4
Youtube	Smartphones	5	5	5	5	4	4	5	4	2	2	2	3	2	2	3	2	3	3	3	3	3	2	3	3	3	3	2	2	3	3	2	4	3	2	2	2	4	2	2	3	2	3	4	4	2	4	3	4
Instagram	Smartphones	5	5	5	5	5	5	5	5	3	2	2	2	2	3	2	3	2	3	3	3	2	2	2	3	2	3	3	2	2	3	3	4	4	2	2	2	2	4	2	2	2	2	3	3	3	2	3	2
Instagram	Smartphones	5	5	4	5	3	5	3	4	3	2	2	3	2	3	3	3	3	2	3	2	2	2	2	2	3	3	2	2	3	2	3	4	2	4	4	3	3	4	2	2	2	4	2	2	3	4	3	2
Facebook	Smartphones	5	5	5	5	5	4	5	5	2	2	2	3	3	3	2	3	2	2	2	2	3	2	3	2	3	2	2	3	3	3	3	3	3	2	4	4	2	2	4	4	3	4	4	3	3	4	2	4
Instagram	Smartphones	5	4	4	4	5	4	5	4	3	3	2	3	2	2	2	3	3	3	2	3	3	3	3	2	3	2	3	3	2	2	2	2	4	3	3	2	4	3	4	2	3	4	3	2	2	4	3	2
Facebook	Smartphones	5	5	5	4	4	3	5	3	3	2	3	2	2	2	3	2	2	3	2	2	3	2	3	2	2	3	3	2	2	2	2	3	4	4	2	2	3	3	2	2	4	2	3	3	3	3	4	3
Facebook	Tablets	5	5	5	5	5	5	5	5	3	2	2	2	2	3	2	3	3	2	2	3	3	3	3	2	3	2	3	3	3	2	3	3	3	3	3	4	3	3	4	3	2	3	3	3	3	3	3	2
Facebook	Smartphones	5	5	5	5	5	5	5	5	2	2	3	2	3	2	2	3	3	3	3	2	2	2	2	3	2	2	2	3	2	3	2	4	4	3	2	4	3	2	2	3	3	2	2	2	3	3	2	4
Instagram	Smartphones	5	4	5	5	4	2	4	2	2	3	3	3	2	2	3	2	3	2	2	2	2	2	2	2	2	3	2	2	2	3	2	3	4	4	3	3	3	4	2	4	2	2	4	3	2	2	2	4
Line	Tablets	5	5	5	5	4	5	5	5	3	2	3	2	2	2	2	3	3	2	2	2	3	3	2	2	2	3	3	3	3	2	2	3	2	4	3	2	3	4	3	3	3	2	4	2	2	4	3	3
Instagram	Smartphones	5	5	1	5	1	2	5	3	3	3	3	2	2	2	3	2	3	3	2	2	3	3	3	3	3	3	3	2	2	3	3	4	2	4	2	3	4	4	2	4	4	3	4	4	4	3	4	3
Youtube	Smartphones	5	5	5	5	4	4	5	4	3	3	2	3	2	3	2	2	3	3	2	2	3	3	2	3	2	2	3	2	3	2	2	2	4	3	2	4	3	3	3	3	4	4	3	3	3	4	2	2
Youtube	Smartphones	5	5	4	5	5	5	5	5	2	2	3	2	3	3	3	2	3	2	2	3	2	2	3	3	2	3	3	2	2	2	2	2	4	3	3	2	4	2	3	2	4	4	2	3	4	2	4	2
Line	Smartphones	5	2	3	5	2	5	5	4	2	2	3	3	2	2	2	3	2	2	3	2	2	2	3	2	3	3	3	2	2	2	3	3	2	4	2	4	3	3	2	2	4	2	2	3	3	4	3	2
Line	Tablets	5	4	5	5	5	3	2	3	2	2	2	2	3	2	3	3	3	2	3	2	3	3	3	2	2	2	3	2	3	2	3	4	4	2	3	2	3	2	3	3	3	4	3	3	3	2	3	4
Line	Tablets	5	4	5	5	5	3	2	3	3	3	3	3	2	2	2	3	3	2	3	2	2	3	2	2	3	2	2	2	2	2	3	2	3	4	4	2	2	4	2	3	4	3	2	2	2	2	2	4
Instagram	Computers	5	5	5	5	4	4	5	5	3	3	2	2	3	2	3	3	2	3	3	3	2	3	3	3	2	3	3	2	2	2	3	4	4	4	3	4	2	4	3	2	3	2	3	3	3	2	3	2
TikTok	Smartphones	5	5	4	5	4	5	5	5	3	2	3	2	3	3	3	3	3	3	2	2	2	3	3	3	2	2	2	3	3	2	3	3	2	4	2	3	4	4	3	3	2	4	2	4	3	3	4	2
Line	Smartphones	5	5	5	5	5	5	5	5	3	2	3	2	2	2	3	3	2	3	3	3	2	2	2	3	3	3	2	2	2	3	3	3	2	3	3	2	4	4	4	3	2	2	2	2	2	4	4	2
Facebook	Smartphones	5	5	5	5	5	5	5	5	3	2	2	2	2	2	2	3	2	2	3	3	2	3	3	2	3	3	2	2	3	2	3	3	2	3	2	2	2	3	2	3	2	2	3	4	2	3	4	2
Facebook	Smartphones	5	5	5	5	5	4	5	5	2	2	2	2	2	2	3	2	2	2	3	3	3	3	3	3	2	3	2	3	2	3	2	4	3	2	3	4	2	2	3	4	2	3	2	3	4	4	2	2
Whatsapp	Smartphones	5	5	5	5	5	5	5	5	2	2	2	3	2	3	2	3	3	3	3	3	3	3	2	3	2	3	3	2	2	2	3	3	3	4	4	2	3	2	2	2	2	2	3	2	3	3	2	2
Facebook	Smartphones	5	5	4	3	5	4	5	5	2	2	2	3	3	2	2	3	2	3	3	3	2	2	2	3	2	2	3	2	2	3	2	4	4	4	3	3	3	2	4	2	2	3	2	4	3	2	4	4
Facebook	Smartphones	5	5	5	5	5	5	5	5	2	3	2	2	3	3	2	2	2	2	3	2	3	2	2	3	2	2	3	3	3	2	2	2	2	3	2	4	3	2	2	4	4	3	4	3	3	2	2	4
Facebook	Smartphones	5	5	5	5	4	4	5	4	3	2	3	2	2	3	3	2	2	2	3	2	3	3	3	2	3	3	2	3	3	3	3	2	2	2	4	4	3	3	3	3	4	3	2	4	2	3	2	3
Facebook	Smartphones	5	5	5	5	5	4	5	5	3	3	3	2	2	2	3	2	3	3	3	3	2	3	3	3	3	3	3	2	2	2	2	4	2	2	3	4	3	2	4	4	4	3	2	2	4	3	4	2
Facebook	Smartphones	5	5	5	5	5	5	5	5	3	3	2	3	2	3	2	2	2	3	3	2	3	2	2	3	2	3	2	2	2	3	2	3	3	3	2	2	2	2	4	2	3	3	3	2	4	4	3	4
Line	Tablets	5	5	5	5	5	5	5	5	2	2	2	2	2	3	3	3	2	3	3	2	3	2	3	3	3	3	3	2	2	3	2	2	2	2	2	2	3	2	2	3	3	4	2	2	2	4	2	3
Youtube	Smartphones	5	4	4	4	5	4	5	4	3	2	2	2	2	2	3	3	2	2	2	3	3	2	3	3	3	3	2	3	2	3	3	4	3	2	3	4	2	4	3	4	2	3	4	4	4	4	2	3
Youtube	Smartphones	5	5	5	5	5	5	5	5	3	3	2	3	3	2	3	2	3	3	3	2	2	2	3	3	3	3	3	3	2	3	3	3	2	3	2	2	2	2	4	4	4	2	2	4	2	2	4	3
Line	Smartphones	5	5	5	4	4	3	5	3	3	2	2	2	3	3	3	2	3	2	3	3	3	2	2	3	2	2	2	3	2	2	3	4	2	2	2	2	3	4	2	3	2	4	4	3	3	3	3	2
TikTok	Computers	5	5	5	5	5	5	5	5	3	3	2	3	2	3	2	2	2	3	3	2	2	3	3	2	2	2	2	3	3	3	3	4	3	3	3	2	2	3	3	2	4	3	4	4	4	4	2	4
Instagram	Smartphones	5	4	5	5	4	2	4	2	2	2	2	2	3	2	2	3	3	2	2	2	2	3	3	2	3	3	2	3	2	3	3	4	3	4	3	4	4	4	3	3	3	4	3	4	4	2	2	2
Facebook	Smartphones	5	5	5	5	5	4	5	5	2	2	3	2	3	2	2	2	3	3	3	2	2	3	3	2	3	3	2	3	2	2	3	4	4	2	3	3	4	3	3	4	3	4	3	2	2	4	4	3
Line	Tablets	5	5	5	5	5	5	5	5	3	3	2	2	3	3	3	3	3	2	3	2	3	3	3	3	2	3	3	2	3	2	3	4	3	2	3	3	4	2	2	2	3	4	2	4	4	3	4	2
Facebook	Smartphones	5	5	5	5	5	5	5	5	2	3	3	3	3	3	2	2	2	2	3	2	2	3	3	2	2	3	2	3	2	2	3	3	3	3	2	2	3	2	2	4	4	3	3	2	4	3	3	4
Instagram	Smartphones	5	5	5	5	4	4	5	4	2	3	2	2	3	3	2	2	3	2	3	2	2	2	2	3	2	2	3	3	3	3	2	3	2	4	2	3	2	4	4	4	2	3	2	2	3	2	4	4
Twitter	Tablets	5	5	5	5	5	5	5	5	3	2	3	2	2	2	3	2	2	3	2	2	2	3	3	2	3	2	2	2	2	2	3	3	4	4	2	3	3	4	3	3	4	2	2	3	3	2	3	3
Twitter	Smartphones	5	5	5	4	4	3	5	3	2	3	2	3	2	2	3	2	2	3	2	3	3	3	3	2	3	2	2	3	2	2	3	3	2	2	3	3	2	4	2	3	3	2	2	4	3	3	3	3
Youtube	Smartphones	5	5	5	5	4	5	5	5	2	2	2	3	2	3	2	2	2	3	2	2	2	3	2	3	2	2	3	3	3	2	3	3	2	3	3	2	3	2	2	2	4	2	4	2	4	3	4	2
Instagram	Smartphones	5	5	1	5	1	5	5	5	2	3	2	2	2	3	3	2	2	2	3	3	2	2	2	2	3	3	2	3	3	3	2	3	4	4	2	2	4	2	4	4	2	4	4	4	2	3	3	4
Facebook	Smartphones	5	5	5	5	5	5	5	5	2	2	2	3	2	2	2	3	2	2	2	2	2	3	2	3	3	3	3	2	2	2	2	4	2	2	2	3	3	3	4	3	2	3	2	4	3	4	4	2
Facebook	Smartphones	5	5	5	5	5	5	5	5	3	3	3	3	3	2	3	2	2	2	3	2	3	2	2	2	2	3	2	2	2	3	3	4	2	4	4	2	2	2	3	2	4	4	4	2	2	4	2	3
Facebook	Smartphones	5	5	5	4	5	4	5	5	2	2	3	2	3	2	3	2	3	3	2	2	2	3	2	2	3	2	3	2	3	2	3	4	4	4	2	2	4	2	3	3	2	2	3	4	3	2	4	3
Facebook	Smartphones	5	5	5	5	5	5	5	5	2	2	3	2	2	2	3	3	2	2	2	3	3	2	2	2	2	2	3	2	2	3	2	3	4	3	4	4	3	4	4	4	4	4	2	3	3	4	2	2
Facebook	Computers	5	5	5	5	5	5	5	5	2	3	3	3	3	2	2	3	2	3	2	3	2	3	2	3	2	2	3	2	3	3	2	2	2	4	3	3	2	2	4	2	4	2	3	3	2	2	2	2
Facebook	Smartphones	5	4	4	3	5	4	5	5	2	3	3	3	3	2	2	2	2	2	3	2	2	3	3	3	3	2	3	2	3	3	3	4	2	3	3	3	2	4	2	3	4	3	4	2	2	4	2	4
Instagram	Smartphones	5	5	5	5	4	5	4	5	2	2	3	3	3	2	2	2	2	2	2	3	2	2	2	2	3	3	2	2	3	3	2	2	3	2	2	4	4	4	3	4	3	4	4	3	2	4	3	2
Facebook	Smartphones	5	1	5	1	5	1	5	1	3	2	2	3	3	2	2	2	3	3	3	2	3	3	3	2	3	3	2	3	2	3	2	4	3	4	4	4	2	3	4	2	2	4	4	3	4	3	3	4
Facebook	Tablets	5	5	5	5	5	5	5	5	3	2	3	3	3	3	3	2	2	3	2	3	3	2	3	2	2	2	3	2	2	2	3	3	2	4	2	2	2	4	2	4	4	3	2	4	3	3	4	2
Youtube	Smartphones	5	5	5	5	4	4	5	4	2	3	3	2	3	2	3	2	2	2	3	2	3	3	2	3	3	3	2	2	2	2	2	2	3	2	3	2	3	4	3	2	3	4	4	3	3	4	3	3
Instagram	Smartphones	5	5	5	5	5	5	5	5	2	3	3	3	3	3	2	2	3	3	3	3	2	2	3	3	2	2	2	3	2	2	2	3	2	3	2	3	3	4	3	4	4	3	3	2	3	3	4	2
Instagram	Smartphones	5	5	4	5	3	5	3	4	3	2	2	3	2	3	3	2	2	3	2	3	3	2	3	3	3	2	2	3	3	3	2	2	3	3	2	3	3	2	3	3	3	3	3	2	2	4	4	3
Facebook	Smartphones	5	5	5	5	5	4	5	5	2	3	2	2	2	3	3	3	2	2	3	2	3	3	3	2	3	3	3	2	3	3	3	3	4	3	3	2	4	4	2	3	2	2	4	2	2	4	2	3
Instagram	Smartphones	5	4	4	4	5	4	5	4	2	2	2	2	2	3	2	3	3	3	3	2	2	2	2	2	3	3	2	3	2	2	3	4	2	3	2	4	4	4	4	4	2	2	2	3	3	3	2	4
Facebook	Smartphones	5	5	5	4	4	3	5	3	3	3	3	2	3	3	2	2	3	3	3	2	3	3	2	2	2	2	2	3	3	2	2	3	2	4	3	2	3	3	4	3	2	2	3	4	4	4	3	2
Facebook	Tablets	5	5	5	5	5	5	5	5	3	3	3	2	3	3	3	2	2	2	2	2	3	3	2	3	3	3	3	2	2	2	2	2	4	2	3	3	3	2	4	3	3	4	4	4	4	3	3	2
Facebook	Smartphones	5	5	5	5	5	5	5	5	2	3	3	3	2	2	2	2	2	3	2	2	2	2	3	3	2	3	3	3	2	2	2	2	3	3	2	2	4	2	2	3	4	3	3	2	3	2	3	3
Instagram	Smartphones	5	4	5	5	4	2	4	2	3	2	3	2	3	2	3	2	2	3	3	2	3	3	3	2	2	2	2	3	2	2	3	3	3	4	2	4	3	2	2	2	2	4	2	4	3	3	3	2
Line	Tablets	5	5	5	5	4	5	5	5	2	3	3	3	2	3	2	2	3	3	3	2	2	2	2	3	2	2	2	3	2	3	3	4	3	4	4	2	4	2	4	4	2	3	4	4	3	3	2	3
Instagram	Smartphones	5	5	1	5	1	2	5	3	2	2	3	3	3	2	2	2	3	3	3	3	2	3	2	2	2	2	3	2	2	2	2	4	2	2	4	2	4	2	4	4	2	2	2	3	2	3	4	4
Youtube	Smartphones	5	5	5	5	4	4	5	4	2	3	3	3	2	3	2	3	3	2	3	2	3	2	2	2	3	2	2	2	3	3	3	4	4	2	3	3	3	4	3	3	4	2	2	3	3	2	4	2
Youtube	Smartphones	5	5	4	5	5	5	5	5	2	3	2	2	3	3	3	2	2	3	3	3	3	2	3	3	2	3	2	2	3	2	3	3	4	2	3	4	2	2	3	3	3	2	3	2	4	3	4	4
Line	Smartphones	5	2	3	5	2	5	5	4	3	2	2	3	2	2	3	2	3	2	3	2	2	2	3	2	2	2	2	3	2	3	2	4	3	3	2	3	3	3	3	4	3	2	3	3	2	3	4	2
Line	Tablets	5	4	5	5	5	3	2	3	3	2	2	2	2	3	2	3	3	3	3	2	3	3	3	2	2	3	3	2	3	2	3	2	2	3	3	3	3	2	2	4	3	4	2	3	2	4	2	3
Line	Tablets	5	4	5	5	5	3	2	3	2	3	3	2	2	3	2	3	3	2	2	2	2	2	2	2	2	2	2	2	3	2	2	4	4	3	4	3	4	2	3	2	3	4	2	2	4	2	2	3
Instagram	Computers	5	5	5	5	4	4	5	5	2	3	2	3	3	2	3	3	3	2	2	2	3	2	2	2	3	2	3	2	3	3	2	2	3	2	4	4	4	3	4	4	2	3	4	3	2	2	4	3
TikTok	Smartphones	5	5	4	5	4	5	5	5	3	2	3	2	2	2	3	3	2	3	3	2	3	3	2	2	2	3	3	3	2	2	3	2	4	3	3	2	3	3	4	3	3	2	3	4	3	3	3	2
Line	Smartphones	5	5	5	5	5	5	5	5	3	3	2	3	2	2	3	3	3	3	2	3	2	2	2	3	3	2	3	3	2	2	3	3	2	4	4	2	4	3	4	2	4	2	4	3	3	4	4	3
Facebook	Smartphones	5	5	5	5	5	5	5	5	2	2	3	2	2	3	3	3	3	3	2	3	2	3	3	2	2	3	3	3	3	3	3	3	4	2	3	2	2	2	3	3	3	3	4	4	3	4	4	3
Facebook	Smartphones	5	5	5	5	5	4	5	5	2	3	3	3	3	2	3	2	3	2	2	3	2	3	2	2	3	3	3	2	3	2	2	4	2	3	4	4	4	2	2	4	4	4	3	4	4	2	3	2
Whatsapp	Smartphones	5	5	5	5	5	5	5	5	2	2	2	2	3	3	3	2	3	3	3	3	2	2	2	2	2	2	3	2	3	3	3	3	4	4	4	4	3	3	3	4	3	2	2	3	3	2	2	2
Facebook	Smartphones	5	5	4	3	5	4	5	5	3	3	2	3	3	2	3	2	3	3	2	3	2	2	3	3	2	3	3	3	2	2	3	3	4	3	3	4	4	3	2	4	4	3	2	3	2	4	2	2
Facebook	Smartphones	5	5	5	5	5	5	5	5	2	2	2	2	3	2	3	2	3	3	2	3	3	2	3	3	3	2	3	2	3	2	3	4	4	2	4	3	2	2	3	3	4	2	2	2	4	3	3	4
Facebook	Smartphones	5	5	5	5	4	4	5	4	2	3	2	3	2	2	3	3	2	2	2	3	2	3	3	2	3	2	2	3	3	3	2	4	4	3	2	3	2	2	4	3	3	2	3	4	4	2	2	4
Facebook	Smartphones	5	5	5	5	5	4	5	5	3	3	3	2	3	2	2	2	3	3	2	2	3	2	3	2	3	2	3	2	3	2	3	3	3	3	4	4	3	4	4	3	2	3	2	2	2	3	2	3
Facebook	Smartphones	5	5	5	5	5	5	5	5	2	3	3	2	3	3	2	3	2	3	2	2	3	2	3	2	2	3	3	3	3	3	2	3	3	4	3	4	4	2	4	2	3	4	2	4	2	2	2	2
Line	Tablets	5	5	5	5	5	5	5	5	2	3	2	3	3	3	2	2	2	3	2	3	2	2	3	2	3	3	2	3	2	3	3	4	4	2	2	4	3	2	2	3	4	4	3	2	3	3	3	3
Youtube	Smartphones	5	4	4	4	5	4	5	4	2	2	3	3	3	3	3	3	3	3	3	2	3	3	3	3	3	2	2	3	3	3	3	3	3	3	2	4	3	4	2	4	2	2	3	2	2	4	3	2
Youtube	Smartphones	5	5	5	5	5	5	5	5	3	3	3	3	4	4	4	4	3	3	4	4	4	3	4	3	3	3	4	3	3	4	4	3	3	4	4	4	4	3	4	3	4	3	3	3	3	3	2	2
Line	Smartphones	5	5	5	4	4	3	5	3	3	3	3	4	3	3	4	4	3	3	3	4	4	4	4	4	4	4	4	3	3	3	3	3	3	3	3	3	3	4	3	4	2	2	2	4	3	4	2	4
TikTok	Computers	5	5	5	5	5	5	5	5	3	4	4	4	4	3	4	3	4	4	4	3	4	4	3	4	4	4	4	4	3	3	3	4	4	4	4	4	4	4	3	4	2	4	3	4	3	2	4	3
Instagram	Smartphones	5	4	5	5	4	2	4	2	3	3	3	4	3	3	3	4	4	3	3	4	4	3	4	3	3	3	4	4	4	4	3	4	4	4	4	3	4	4	3	4	2	3	2	3	4	3	3	3
Facebook	Smartphones	5	5	5	5	5	4	5	5	3	4	3	3	4	3	4	4	3	4	3	4	3	3	3	4	4	3	4	3	3	4	3	4	3	4	3	4	3	3	3	4	4	4	2	3	3	2	4	4
Line	Tablets	5	5	5	5	5	5	5	5	3	3	3	3	4	3	3	3	3	4	4	4	4	4	4	3	4	4	4	4	3	3	3	4	4	3	4	3	3	3	3	4	4	3	4	3	3	3	4	2
Facebook	Smartphones	5	5	5	5	5	5	5	5	4	4	4	4	4	3	3	3	3	4	4	4	4	4	4	4	4	4	4	4	3	3	3	4	4	4	3	4	4	4	3	3	4	3	4	4	3	4	4	4
Instagram	Smartphones	5	5	5	5	4	4	5	4	3	4	4	4	3	3	3	4	3	3	4	3	3	3	3	4	3	4	3	4	4	3	3	4	4	3	3	4	4	3	3	3	3	3	3	2	3	4	4	3
Twitter	Tablets	5	5	5	5	5	5	5	5	3	4	4	4	3	3	4	4	3	4	3	4	3	3	3	3	3	4	4	3	3	4	3	4	4	4	3	4	3	4	4	3	4	4	4	4	3	3	4	2
Twitter	Smartphones	5	5	5	4	4	3	5	3	4	4	4	4	3	4	3	4	4	4	4	3	4	3	4	3	3	4	3	4	4	3	4	3	3	3	4	4	4	4	3	3	2	3	3	2	2	2	4	4
Youtube	Smartphones	5	5	5	5	4	5	5	5	4	3	4	4	4	4	3	3	3	4	4	3	4	4	3	3	3	4	4	4	4	4	3	3	3	4	4	4	4	4	3	3	3	4	4	3	4	2	4	2
Instagram	Smartphones	5	5	1	5	1	5	5	5	3	3	4	4	3	3	3	4	3	3	4	4	3	4	3	3	3	4	4	4	4	4	3	3	3	4	3	3	4	4	4	3	3	4	4	3	2	2	2	4
Facebook	Smartphones	5	5	5	5	5	5	5	5	4	4	3	4	4	3	3	3	3	4	4	4	4	4	4	3	3	3	3	3	3	3	3	4	4	3	4	3	3	4	3	3	4	3	3	3	2	4	3	4
Facebook	Smartphones	5	5	5	5	5	5	5	5	3	4	4	4	4	4	4	3	3	3	4	3	4	3	3	4	3	4	3	4	3	4	4	4	4	4	3	3	4	3	3	3	2	4	2	3	4	3	3	4
Facebook	Smartphones	5	5	5	4	5	4	5	5	4	4	3	3	3	4	4	4	3	3	4	3	3	3	3	3	4	4	3	4	3	3	3	3	3	4	4	4	3	4	3	4	4	3	2	3	3	2	4	3
Facebook	Smartphones	5	5	5	5	5	5	5	5	3	3	3	4	4	3	3	3	4	4	3	4	4	3	3	4	4	4	3	4	4	3	3	3	3	3	4	4	3	3	3	4	3	4	3	2	3	3	2	3
Facebook	Computers	5	5	5	5	5	5	5	5	4	4	3	3	3	3	4	4	3	3	3	3	3	4	4	4	3	3	3	3	4	4	4	4	3	4	4	3	3	4	4	4	3	2	2	2	2	4	3	2
Facebook	Smartphones	5	4	4	3	5	4	5	5	4	4	3	3	3	3	3	4	4	3	4	3	4	3	4	4	3	3	4	4	3	3	3	4	4	4	3	3	4	3	3	3	3	3	3	2	4	3	4	4
Instagram	Smartphones	5	5	5	5	4	5	4	5	3	3	3	4	4	4	3	4	4	4	4	3	4	3	3	3	4	4	4	4	3	4	4	3	3	4	4	4	4	4	3	4	3	2	3	2	3	3	3	4
Facebook	Smartphones	5	1	5	1	5	1	5	1	3	4	4	4	4	4	3	3	4	3	3	4	3	4	4	4	4	4	3	4	4	3	3	4	4	3	3	4	4	4	3	4	2	2	4	2	2	2	2	3
Facebook	Tablets	5	5	5	5	5	5	5	5	3	3	3	4	3	3	4	3	3	3	4	4	3	3	4	3	3	4	4	3	4	3	4	4	4	4	4	3	3	4	4	4	2	3	4	4	3	2	2	2
Youtube	Smartphones	5	5	5	5	4	4	5	4	4	4	3	4	4	3	3	4	3	4	4	4	3	3	4	3	3	4	4	4	3	3	3	3	4	4	3	4	3	4	3	3	2	3	2	3	4	3	2	4
Instagram	Smartphones	5	5	5	5	5	5	5	5	3	4	4	3	3	4	3	3	4	3	3	4	3	4	4	4	4	4	3	3	4	4	4	3	4	4	4	4	4	4	3	4	3	3	2	3	4	2	4	3
Instagram	Smartphones	5	5	4	5	3	5	3	4	4	3	3	3	3	3	4	4	3	4	3	4	4	4	3	4	4	4	4	3	3	3	4	3	3	3	3	3	3	4	4	3	4	3	4	3	2	4	2	3
Facebook	Smartphones	5	5	5	5	5	4	5	5	3	4	3	3	3	4	3	3	4	3	3	3	3	4	4	3	4	3	3	4	3	4	3	4	3	4	4	3	3	3	3	3	2	4	2	3	2	3	4	4
Instagram	Smartphones	5	4	4	4	5	4	5	4	3	3	4	4	4	4	4	4	3	3	4	4	3	3	3	3	3	4	4	4	3	4	3	4	4	3	3	4	4	4	3	4	3	4	2	2	2	4	3	4
Facebook	Smartphones	5	5	5	4	4	3	5	3	3	3	4	3	3	3	3	4	3	4	4	3	4	4	4	3	3	4	3	3	3	4	4	3	4	4	3	4	3	3	3	4	4	3	2	3	3	3	3	2
Facebook	Tablets	5	5	5	5	5	5	5	5	4	3	4	3	3	3	4	3	4	4	3	4	4	3	4	3	3	4	3	4	3	4	4	4	3	4	3	3	4	4	3	4	4	2	3	4	3	4	3	2
Facebook	Smartphones	5	5	5	5	5	5	5	5	3	3	3	3	4	4	3	3	3	3	3	4	3	3	3	3	4	3	4	4	4	4	3	3	3	3	3	3	3	3	3	3	4	3	4	3	4	4	2	4
Instagram	Smartphones	5	4	5	5	4	2	4	2	4	4	3	4	4	3	3	3	3	3	4	4	3	3	3	3	3	3	4	4	4	4	3	4	4	3	3	3	3	3	3	4	2	2	3	3	2	4	4	2
Line	Tablets	5	5	5	5	4	5	5	5	4	4	3	3	3	4	3	3	3	3	4	4	4	4	4	4	3	3	3	3	3	4	4	3	3	4	3	4	4	4	4	3	4	4	3	4	3	3	2	2
Instagram	Smartphones	5	5	1	5	1	2	5	3	3	3	4	3	3	3	4	3	3	4	3	4	4	4	4	3	4	4	4	3	4	3	4	3	4	3	4	3	4	4	3	4	2	4	4	4	4	4	2	3
Youtube	Smartphones	5	5	5	5	4	4	5	4	4	4	3	3	3	3	4	4	4	4	3	3	4	3	3	3	3	4	3	3	4	3	3	3	3	4	3	4	4	3	3	3	2	4	4	3	4	4	4	2
Youtube	Smartphones	5	5	4	5	5	5	5	5	4	3	4	3	3	4	3	3	4	4	3	3	3	4	3	4	3	3	3	3	4	3	3	4	3	3	3	4	4	4	4	4	3	2	2	4	4	4	4	4
Line	Smartphones	5	2	3	5	2	5	5	4	4	4	4	3	4	4	4	3	3	3	3	4	3	3	4	3	4	3	4	3	4	3	3	3	3	3	3	3	3	4	4	3	2	4	2	3	3	2	3	2
Line	Tablets	5	4	5	5	5	3	2	3	4	3	4	4	3	4	4	4	3	3	3	3	3	4	3	4	4	3	3	3	3	4	4	3	4	4	3	3	4	4	4	4	3	2	4	2	4	4	4	4
Line	Tablets	5	4	5	5	5	3	2	3	3	4	3	3	3	4	4	4	3	4	4	3	4	3	4	4	4	3	3	3	3	4	3	3	4	4	3	3	3	3	3	3	3	3	3	2	4	2	4	2
Instagram	Computers	5	5	5	5	4	4	5	5	3	3	3	3	4	4	3	3	3	4	3	4	3	3	4	3	3	4	4	3	3	3	3	4	3	3	3	3	4	3	3	3	2	3	4	3	2	3	3	4
TikTok	Smartphones	5	5	4	5	4	5	5	5	4	3	3	3	3	3	4	4	3	3	4	3	3	4	3	4	4	3	4	4	4	3	3	3	3	4	3	3	4	3	3	3	2	4	2	2	3	2	2	3
Line	Smartphones	5	5	5	5	5	5	5	5	4	3	3	4	3	3	4	4	4	3	4	3	4	4	4	4	3	3	4	4	4	4	3	3	4	4	4	4	4	3	3	3	4	3	2	2	3	4	4	3
Facebook	Smartphones	5	5	5	5	5	5	5	5	4	4	4	3	3	3	3	3	3	4	3	3	4	4	4	4	4	4	3	3	3	3	4	4	3	3	4	3	4	4	3	4	4	2	4	2	4	3	3	3
Facebook	Smartphones	5	5	5	5	5	4	5	5	3	4	3	4	4	3	4	3	4	3	4	4	4	3	4	4	3	4	3	4	3	3	3	4	3	3	4	3	3	3	4	4	3	4	3	2	2	4	3	4
Whatsapp	Smartphones	5	5	5	5	5	5	5	5	4	4	3	3	4	3	3	4	4	3	4	4	4	4	4	4	4	3	3	4	4	3	4	3	3	4	3	4	3	4	4	3	2	4	2	3	3	4	4	4
Facebook	Smartphones	5	5	4	3	5	4	5	5	4	4	3	3	4	4	3	4	3	3	4	4	4	4	4	4	4	4	4	4	3	4	4	3	4	4	4	3	4	4	3	4	2	3	3	3	4	2	4	2
Facebook	Smartphones	5	5	5	5	5	5	5	5	3	3	3	4	3	3	3	4	3	4	3	4	4	3	3	4	4	3	4	4	3	4	4	4	3	3	4	4	3	4	3	3	2	4	3	3	4	4	2	3
Facebook	Smartphones	5	5	5	5	4	4	5	4	4	3	3	4	3	4	3	3	4	3	3	4	4	4	4	3	3	3	4	4	4	3	3	4	3	4	4	3	4	4	3	3	4	3	3	3	4	4	3	2
Facebook	Smartphones	5	5	5	5	5	4	5	5	4	4	4	3	3	3	4	3	4	3	3	3	4	4	3	3	4	4	3	4	4	3	4	4	3	4	4	3	4	3	4	3	3	3	2	2	2	2	2	3
Facebook	Smartphones	5	5	5	5	5	5	5	5	4	4	3	3	3	3	4	4	3	4	3	3	3	3	4	4	4	3	4	4	3	4	3	4	4	3	4	4	3	4	4	4	3	2	2	2	3	3	4	3
Line	Tablets	5	5	5	5	5	5	5	5	3	3	4	4	3	3	4	4	4	3	3	3	3	4	4	3	4	4	3	4	4	4	3	3	3	3	3	4	4	3	4	4	4	2	3	4	2	2	3	4
Youtube	Smartphones	5	4	4	4	5	4	5	4	4	4	4	4	4	3	3	3	4	3	3	4	4	3	3	4	4	4	4	3	3	3	4	4	4	3	3	4	4	4	4	3	3	2	4	3	4	3	4	4
Youtube	Smartphones	5	5	5	5	5	5	5	5	4	4	3	3	4	3	3	4	3	4	3	3	3	3	4	4	4	3	4	4	3	3	4	4	4	3	4	3	3	3	3	3	2	4	2	2	4	3	4	2
Line	Smartphones	5	5	5	4	4	3	5	3	4	3	4	3	3	3	3	3	4	4	3	3	4	3	3	3	3	3	3	3	4	3	4	3	4	3	3	3	4	4	4	3	4	2	2	3	3	3	2	3
TikTok	Computers	5	5	5	5	5	5	5	5	3	3	3	3	3	3	3	4	3	3	4	3	4	4	4	3	4	3	4	4	4	4	3	3	4	4	4	3	3	3	4	3	4	3	2	4	2	2	2	3
Instagram	Smartphones	5	4	5	5	4	2	4	2	4	4	3	4	4	3	4	4	4	3	3	4	3	3	4	4	4	3	3	3	4	3	4	3	4	3	3	4	4	4	3	3	4	4	2	2	3	3	3	2
Facebook	Smartphones	5	5	5	5	5	4	5	5	3	4	3	4	4	3	3	3	3	3	4	4	3	4	3	3	3	3	3	4	4	4	3	4	4	4	4	4	4	4	3	3	3	2	3	4	2	2	4	2
Line	Tablets	5	5	5	5	5	5	5	5	4	3	3	4	4	4	3	3	3	4	4	3	3	3	3	3	4	4	4	4	4	4	3	4	3	4	4	3	4	4	4	3	2	4	3	4	4	2	2	3
Facebook	Smartphones	5	5	5	5	5	5	5	5	4	3	3	3	3	4	4	4	3	4	3	4	3	4	4	3	3	3	4	4	4	4	3	3	4	4	3	4	4	4	3	4	4	4	2	3	2	2	3	2
Instagram	Smartphones	5	5	5	5	4	4	5	4	4	4	3	4	3	3	3	4	3	3	3	4	4	3	3	4	3	4	4	4	3	4	3	3	4	4	3	4	3	3	3	3	4	2	3	2	2	4	4	2
Twitter	Tablets	5	5	5	5	5	5	5	5	4	3	4	3	3	4	3	3	4	4	4	4	3	4	3	4	3	4	3	3	4	4	4	3	4	4	3	4	3	3	4	4	2	4	2	4	3	2	2	3
Twitter	Smartphones	5	5	5	4	4	3	5	3	3	3	3	4	4	4	3	3	3	4	3	3	3	3	4	4	4	4	4	4	4	3	4	3	4	4	3	4	3	3	3	3	3	4	4	3	3	3	3	2
Youtube	Smartphones	5	5	5	5	4	5	5	5	3	4	4	4	4	4	4	4	3	3	4	3	4	4	3	3	4	4	4	4	3	4	4	3	3	4	4	4	3	3	3	3	2	2	3	3	3	4	2	2
Instagram	Smartphones	5	5	1	5	1	5	5	5	4	3	3	3	4	3	4	3	3	4	3	4	3	4	3	4	4	3	3	3	4	4	3	4	3	3	4	4	4	3	4	4	4	4	4	4	3	4	4	2
Facebook	Smartphones	5	5	5	5	5	5	5	5	3	4	4	4	3	4	3	3	3	4	3	3	4	3	4	3	4	3	4	4	3	4	3	3	3	4	4	4	3	3	4	4	3	3	3	4	4	4	4	2
Facebook	Smartphones	5	5	5	5	5	5	5	5	3	3	4	4	4	4	4	4	3	4	4	4	4	4	4	4	4	3	3	4	4	3	3	4	4	3	4	3	3	3	4	3	3	2	3	3	4	2	2	3
Facebook	Smartphones	5	5	5	4	5	4	5	5	4	4	4	4	3	3	4	4	3	3	4	3	3	3	3	3	3	3	3	4	4	4	4	4	4	4	4	4	4	4	4	4	3	2	4	3	2	3	2	2
Facebook	Smartphones	5	5	5	5	5	5	5	5	3	4	4	3	3	4	3	4	3	4	3	3	4	4	3	4	3	3	3	3	4	3	4	4	3	4	4	3	4	4	3	3	3	3	3	3	2	4	4	4
Facebook	Computers	5	5	5	5	5	5	5	5	3	3	3	4	3	3	4	4	3	3	4	4	3	4	3	3	4	3	4	4	3	3	4	4	4	4	4	4	3	3	4	3	2	2	4	4	3	3	3	4
Facebook	Smartphones	5	4	4	3	5	4	5	5	4	4	3	4	3	3	4	4	4	3	4	4	4	4	4	4	4	3	3	3	4	4	4	4	3	3	4	4	4	3	3	3	4	2	3	4	4	4	2	3
Instagram	Smartphones	5	5	5	5	4	5	4	5	4	3	4	3	4	4	4	3	4	3	4	4	4	3	4	3	3	4	3	3	3	3	4	4	3	3	4	4	4	4	3	3	2	2	3	2	3	4	2	3
Facebook	Smartphones	5	1	5	1	5	1	5	1	3	4	4	3	4	3	3	3	3	4	4	4	4	3	3	3	3	4	3	4	4	3	4	3	4	4	4	3	3	4	4	3	3	2	3	3	2	3	4	3
Facebook	Tablets	5	5	5	5	5	5	5	5	4	4	4	3	4	3	3	3	3	3	3	3	4	3	4	3	4	3	4	4	4	3	3	4	4	3	4	4	4	3	3	4	2	4	4	3	3	3	4	2
Youtube	Smartphones	5	5	5	5	4	4	5	4	3	4	3	4	4	4	4	3	4	4	3	4	4	3	4	3	3	3	3	4	4	3	3	4	3	4	4	3	4	3	3	3	2	3	2	4	4	2	2	4
Instagram	Smartphones	5	5	5	5	5	5	5	5	3	4	3	3	4	4	3	3	3	4	3	3	4	4	3	3	3	3	3	3	4	3	3	4	4	4	3	3	3	3	4	4	2	3	4	4	2	2	2	4
Instagram	Smartphones	5	5	4	5	3	5	3	4	4	3	4	3	4	4	4	3	3	3	4	4	3	3	4	4	3	3	4	4	3	4	4	3	3	4	3	4	4	3	3	4	4	3	4	3	3	4	2	4
Facebook	Smartphones	5	5	5	5	5	4	5	5	4	3	4	4	3	3	3	4	3	3	3	4	4	4	4	4	3	3	4	3	3	3	4	4	4	3	4	3	3	4	3	4	3	4	2	3	3	2	3	2
Instagram	Smartphones	5	4	4	4	5	4	5	4	4	4	4	3	3	4	3	4	3	4	4	4	3	3	4	3	4	4	4	3	4	4	3	3	3	4	4	3	3	4	4	3	4	3	2	3	4	2	3	3
Facebook	Smartphones	5	5	5	4	4	3	5	3	3	3	4	3	3	3	4	3	3	3	4	3	3	4	3	4	4	4	3	4	3	3	4	3	4	4	4	3	4	3	3	3	3	4	3	4	4	4	3	3
Facebook	Tablets	5	5	5	5	5	5	5	5	3	3	3	3	4	4	3	3	4	3	4	4	4	4	4	3	4	4	4	4	3	4	3	3	3	3	3	3	4	4	3	3	2	2	2	3	3	2	3	4
Facebook	Smartphones	5	5	5	5	5	5	5	5	3	4	4	3	4	4	3	3	3	4	3	3	3	4	3	4	4	3	3	3	3	3	3	4	4	4	4	3	4	4	4	4	2	4	2	2	3	3	2	3
Instagram	Smartphones	5	4	5	5	4	2	4	2	4	4	3	4	4	3	4	4	3	3	3	4	4	3	3	3	4	3	4	4	4	4	3	3	4	4	3	3	4	3	3	3	3	2	2	2	3	3	3	4
Line	Tablets	5	5	5	5	4	5	5	5	3	3	4	4	4	4	3	3	3	3	3	4	4	4	3	3	4	4	3	4	4	4	3	3	4	4	4	4	3	3	4	4	2	4	3	4	3	3	3	2
Instagram	Smartphones	5	5	1	5	1	2	5	3	3	4	4	4	4	3	3	3	3	4	3	4	3	4	3	4	4	3	3	4	3	4	4	3	3	3	3	4	3	4	3	3	3	2	3	2	2	3	2	4
Youtube	Smartphones	5	5	5	5	4	4	5	4	4	4	3	4	4	4	4	4	3	4	3	3	3	4	3	4	3	3	4	3	3	3	3	4	4	3	3	3	3	4	4	4	3	3	3	2	3	2	2	2
Youtube	Smartphones	5	5	4	5	5	5	5	5	4	4	3	4	4	4	3	4	3	3	3	3	4	3	4	3	4	4	4	4	4	3	4	4	4	3	4	3	4	4	4	3	4	3	4	2	2	3	4	4
Line	Smartphones	5	2	3	5	2	5	5	4	3	4	4	3	4	3	3	4	4	4	3	4	3	3	3	3	4	3	3	4	3	4	3	3	3	4	3	3	4	3	3	4	2	4	3	4	3	3	3	2
Line	Tablets	5	4	5	5	5	3	2	3	3	3	3	4	4	3	3	3	3	3	3	3	4	4	3	3	4	4	4	4	4	4	4	3	3	3	3	4	3	4	3	3	2	4	4	3	4	2	2	3
Line	Tablets	5	4	5	5	5	3	2	3	4	3	4	4	3	4	3	3	3	3	4	3	4	3	4	4	3	3	4	3	3	3	4	3	4	4	3	4	4	4	3	4	3	3	2	4	4	2	4	3
Instagram	Computers	5	5	5	5	4	4	5	5	4	4	4	3	3	4	3	4	4	4	3	4	3	4	4	4	4	3	4	4	4	4	4	3	4	3	3	4	4	4	3	4	2	2	4	4	2	4	2	3
TikTok	Smartphones	5	5	4	5	4	5	5	5	3	4	3	4	4	4	3	3	4	3	3	4	3	4	4	3	4	3	3	3	4	4	3	4	3	3	4	4	3	3	4	4	4	4	4	3	2	3	3	2
Line	Smartphones	5	5	5	5	5	5	5	5	3	3	3	3	4	4	4	3	3	3	4	4	4	3	4	4	3	4	4	3	3	3	4	3	3	3	3	4	4	3	3	4	3	4	2	4	2	3	3	2
Facebook	Smartphones	5	5	5	5	5	5	5	5	4	4	4	3	3	3	4	4	3	3	3	4	3	4	3	3	4	4	4	3	4	3	4	4	4	3	3	3	3	4	4	4	2	4	4	2	2	4	3	4
Facebook	Smartphones	5	5	5	5	5	4	5	5	3	4	3	4	4	3	3	3	3	4	4	3	3	3	3	4	3	3	4	3	4	3	4	3	3	4	4	3	4	3	3	3	2	3	2	2	2	3	4	4
Whatsapp	Smartphones	5	5	5	5	5	5	5	5	4	3	4	3	4	3	3	3	4	4	4	4	3	3	4	4	4	3	4	3	4	4	3	4	4	4	4	3	4	4	3	3	4	4	4	2	2	4	2	4
Facebook	Smartphones	5	5	4	3	5	4	5	5	4	4	4	3	3	4	3	3	3	4	4	3	4	3	4	4	4	3	3	4	3	4	3	4	4	3	4	3	3	3	3	3	2	2	4	3	4	2	3	2
Facebook	Smartphones	5	5	5	5	5	5	5	5	3	4	3	4	4	4	3	3	3	3	3	3	3	3	4	4	4	3	3	4	3	3	3	3	4	4	4	3	4	3	4	4	4	2	3	4	4	2	4	2
Facebook	Smartphones	5	5	5	5	4	4	5	4	3	3	4	4	3	3	3	3	3	4	4	4	3	4	3	4	3	3	4	3	4	4	3	3	3	4	4	3	3	4	4	3	4	4	3	4	2	3	2	2
Facebook	Smartphones	5	5	5	5	5	4	5	5	3	3	3	3	3	4	3	4	4	4	3	4	3	4	4	3	4	4	4	4	3	3	4	3	4	4	4	3	4	3	3	3	2	2	4	4	4	3	4	2
Facebook	Smartphones	5	5	5	5	5	5	5	5	4	4	3	4	4	4	3	4	4	3	3	4	3	4	3	3	4	3	4	3	3	3	3	3	4	3	4	4	3	4	4	4	2	2	3	2	2	4	3	4
Line	Tablets	5	5	5	5	5	5	5	5	3	4	3	4	3	3	3	4	4	3	4	4	3	4	3	4	4	3	3	4	3	4	4	3	3	4	3	3	3	3	4	3	2	4	4	2	4	4	3	2
Youtube	Smartphones	5	4	4	4	5	4	5	4	3	3	3	4	4	4	4	3	4	3	3	4	4	4	3	4	3	4	3	4	4	4	4	4	4	4	3	4	3	3	3	3	3	4	4	2	3	2	3	4
Youtube	Smartphones	5	5	5	5	5	5	5	5	4	4	4	3	4	3	3	3	3	4	4	4	4	4	3	3	3	4	3	3	4	3	4	4	4	4	3	4	4	3	3	4	2	2	3	4	3	4	3	3
Line	Smartphones	5	5	5	4	4	3	5	3	3	4	3	4	3	4	3	4	4	3	4	3	4	4	3	3	4	4	4	4	3	3	3	3	4	3	3	3	3	3	3	4	2	4	3	3	4	4	3	4
TikTok	Computers	5	5	5	5	5	5	5	5	4	3	4	4	4	4	3	4	3	3	4	3	3	3	4	4	3	4	3	4	3	3	3	3	3	4	4	3	3	4	3	3	4	2	3	3	4	2	2	2
Instagram	Smartphones	5	4	5	5	4	2	4	2	3	4	3	4	4	4	3	4	4	3	3	4	3	3	3	3	4	4	3	3	4	3	3	3	3	4	3	4	3	4	3	3	4	4	4	3	4	4	4	3
Facebook	Smartphones	5	5	5	5	5	4	5	5	3	3	3	4	3	4	4	3	4	4	4	3	3	3	4	4	4	3	4	3	4	3	4	4	3	3	3	4	3	4	3	3	3	3	4	3	4	2	2	4
Line	Tablets	5	5	5	5	5	5	5	5	4	3	4	4	3	4	3	3	4	4	4	4	4	4	3	4	3	3	3	4	3	3	3	3	3	4	3	4	3	3	4	3	2	4	4	4	2	3	4	3
Facebook	Smartphones	5	5	5	5	5	5	5	5	3	3	3	3	4	3	3	4	4	4	3	4	3	4	4	4	4	3	3	4	3	4	3	4	4	3	3	4	3	3	4	4	2	3	4	4	4	2	4	3
Instagram	Smartphones	5	5	5	5	4	4	5	4	3	4	3	4	4	4	4	4	3	3	4	4	3	3	4	4	4	3	4	3	4	3	4	4	4	3	4	4	3	3	4	4	3	2	3	2	4	3	2	4
Twitter	Tablets	5	5	5	5	5	5	5	5	3	3	4	3	3	3	4	4	4	3	3	3	3	4	4	4	3	3	3	3	4	3	3	3	4	3	4	4	3	4	4	4	4	4	2	4	3	3	2	4
Twitter	Smartphones	5	5	5	4	4	3	5	3	4	4	4	4	3	3	4	3	3	3	4	4	4	4	4	4	4	3	3	3	3	4	4	4	3	4	3	3	4	3	3	4	3	2	4	3	3	4	2	2
Youtube	Smartphones	5	5	5	5	4	5	5	5	3	3	3	3	4	3	3	3	3	4	4	4	4	3	3	3	4	3	4	4	3	4	4	3	3	4	4	4	4	3	4	4	4	4	4	4	3	4	3	2
Instagram	Smartphones	5	5	1	5	1	5	5	5	4	3	3	4	4	3	4	4	4	3	4	3	4	3	4	4	3	3	4	3	3	4	4	4	4	3	4	3	4	3	4	4	3	3	4	2	3	3	3	4
Facebook	Smartphones	5	5	5	5	5	5	5	5	3	4	3	4	3	4	3	3	4	3	3	3	4	3	3	3	4	3	4	4	3	4	4	3	3	3	3	3	4	4	3	3	4	3	2	4	2	2	3	4
Facebook	Smartphones	5	5	5	5	5	5	5	5	3	3	4	4	3	4	4	4	4	3	3	3	4	4	4	4	3	4	4	3	4	3	4	3	3	3	3	4	4	3	3	4	4	3	4	3	2	4	3	2
Facebook	Smartphones	5	5	5	4	5	4	5	5	3	3	3	4	3	3	3	3	3	3	3	3	3	3	3	3	4	3	4	3	3	3	4	4	3	3	3	3	3	3	4	3	4	3	2	4	2	3	3	2
Facebook	Smartphones	5	5	5	5	5	5	5	5	4	4	4	3	3	3	4	4	4	4	3	3	4	3	3	3	3	3	3	3	3	4	4	3	4	3	3	4	4	3	4	3	3	2	3	2	4	4	2	2
Facebook	Computers	5	5	5	5	5	5	5	5	3	3	4	4	4	3	4	3	4	3	4	4	4	3	3	4	4	4	4	4	4	3	4	4	4	4	3	4	3	4	4	4	3	2	3	2	3	2	4	2
Facebook	Smartphones	5	4	4	3	5	4	5	5	4	3	4	4	3	3	4	4	3	3	4	3	3	4	3	3	3	4	4	4	3	4	3	3	4	3	3	3	3	3	3	4	4	4	3	3	4	4	2	2
Instagram	Smartphones	5	5	5	5	4	5	4	5	3	4	4	3	4	4	4	4	3	3	4	3	4	3	4	3	3	4	4	3	3	4	4	3	4	3	3	3	4	3	4	4	4	3	2	2	4	2	4	4
Facebook	Smartphones	5	1	5	1	5	1	5	1	3	3	3	3	4	3	3	3	3	3	3	4	4	4	3	3	4	4	3	3	3	4	3	4	4	3	4	4	4	3	3	4	2	2	4	3	3	2	4	2
Facebook	Tablets	5	5	5	5	5	5	5	5	4	3	3	4	3	3	3	3	3	3	3	4	3	4	3	4	4	4	3	4	3	3	4	4	4	3	4	3	3	3	3	4	2	3	2	3	3	4	3	3
Youtube	Smartphones	5	5	5	5	4	4	5	4	4	3	3	3	3	3	4	4	4	4	3	4	4	3	4	3	4	4	4	4	4	3	3	4	4	3	4	4	3	4	3	3	4	2	2	2	3	2	3	2
Instagram	Smartphones	5	5	5	5	5	5	5	5	3	3	4	3	4	4	3	3	3	3	3	3	4	3	4	3	4	3	4	4	4	3	3	4	4	4	3	3	3	4	3	3	4	3	4	2	2	2	3	3
Instagram	Smartphones	5	5	4	5	3	5	3	4	4	4	4	4	4	4	4	3	3	3	4	3	3	3	3	4	4	4	4	4	3	3	4	4	3	4	4	4	3	3	4	4	3	2	3	2	3	3	2	3
Facebook	Smartphones	5	5	5	5	5	4	5	5	4	4	3	3	4	4	4	4	3	3	3	4	3	4	4	3	4	4	4	3	4	3	4	4	3	3	3	4	4	4	4	4	2	2	2	3	4	2	4	2
Instagram	Smartphones	5	4	4	4	5	4	5	4	4	4	3	3	3	4	3	3	4	3	3	3	3	3	3	4	4	4	4	3	3	4	4	4	3	3	3	4	3	4	4	4	4	4	2	2	4	2	3	2
Facebook	Smartphones	5	5	5	4	4	3	5	3	4	4	3	3	4	4	3	4	3	4	4	4	3	3	4	3	4	4	4	3	3	4	4	3	3	3	3	3	3	3	4	3	3	4	3	2	2	2	2	4
Facebook	Tablets	5	5	5	5	5	5	5	5	3	3	4	3	3	3	3	4	4	4	4	4	3	3	3	3	4	4	3	3	4	3	4	3	4	3	4	3	4	3	4	4	4	4	2	4	3	2	4	4
Facebook	Smartphones	5	5	5	5	5	5	5	5	4	4	3	4	3	3	3	3	4	3	3	3	3	4	4	3	4	4	4	4	3	4	3	4	4	4	4	3	3	3	4	4	4	2	2	4	3	3	3	2
Instagram	Smartphones	5	4	5	5	4	2	4	2	3	3	4	4	4	4	3	4	4	3	3	3	4	3	3	3	3	4	4	3	3	3	4	4	3	4	3	3	3	4	3	4	3	2	3	2	4	2	4	3
Line	Tablets	5	5	5	5	4	5	5	5	3	3	4	4	3	4	3	4	3	3	3	3	4	4	3	3	4	4	3	4	3	3	3	4	4	4	4	4	4	4	4	3	2	3	3	4	4	3	4	2
[truncated: 108 more columns]
